# Supplementary material for: A highly recombined, high‐density, eight‐founder wheat MAGIC map reveals extensive segregation distortion and genomic locations of introgression segments
Source: Plant Biotechnol J. 2016 Jan 23;14(6):1406–17. doi: 10.1111/pbi.12504 (PMC4985697; doi:10.1111/pbi.12504)
Supplement: Supplementary file 4 — Table S1 List of unmapped markers, with QTL positions, blast hits (see ‘Notes’ worksheet). [file PBI-14-1406-s006.xlsx]

## Sheet: Notes
UNMAPPED MARKERS
2042 SNP markers could not be mapped
"Marker Classification" is as follows:
Dominant_hets_with_0	Scored as dominant - heterozygotes cannot be distinguished from allele 0
Dominant_hets_with_2	Scored as dominant - heterozygotes cannot be distinguished from allele 2
Dominant_hets_unclear	Scored as dominant - binning of heterozygotes unclear
Dominant_null(hets_with_0)	Dominant null locus - null is allele 2, heteroygotes cannot be distinguished from allele 0
Dominant_null(hets_with_2)	Dominant null locus - null is allele 0, heteroygotes cannot be distinguished from allele 2
Codominant	Locus scored as dominant
Codominant_Ghost	Codominant locus segregating but parents not polymorphic
Codominant_het_parent	Codominant locus but at least one parent heterozygous
Codominant_parent_NA	Codominant locus but at least one parent NA
Codominant_excess_NA	Codominant locus but large excess (>5%) of missing data
Results of segregation distortion chisquared tests are shown in the table; yellow highlight = false discovery rate (fdr)<0.05, pink highlight fdr<0.01														Summary categories
Unmapped markers were trait mapped to an interval; only markers mapped with P<1e-32 were considered significant.
BLASTn results against IWGSC and CHAPMAP (see main text) are reported where sequence identity ≥98% and e value <1e-20														AGREE	all agree (only 1 of 3 equal hits need agree)
For each genome sequence database, up to 3 equal highest hits are shown														AGREE(C=NA)	as above but Chapman=NA
														Dominant_hets_with_0	Scored as dominant - heterozygotes cannot be distinguished from allele 0
The "Summary column" has the following categories:														Dominant_null(hets_with_0)	Dominant null locus - null is allele 2, heteroygotes cannot be distinguished from allele 0
														Dominant_null(hets_with_2)	Dominant null locus - null is allele 0, heteroygotes cannot be distinguished from allele 2
AGREE	all agree (only 1 of 3 equal hits need agree)													Codominant	Locus scored as dominant
AGREE(C=NA)	as above but Chapman=NA													Codominant_Ghost	Codominant locus but parents not segregating
AGREE(I=NA)	as above but IGWSC2=NA													Codominant_het_parent	Codominant locus but at least one parent heterozygous
Q_C_notI	Trait mapping agrees with Chapman et al 2105 not IWGSC2													Codominant_parent_NA	Codominant locus but at least one parent NA
Q_I_notC	Trait mapping agrees with IWGSC2 not Chapman et al 2105													Codominant_excess_NA	Codominant locus but large excess (>5%) of missing data
DISAGREE	trait mapping disagrees with at least one of Chapman et al 2105 and IWGSC2
NA	trait mapping and/or both BLAST searches = no significant hits
The data analysis tab summarizes the numbers in each category and their chromosomal locations

## Sheet: Unmapped markers
Marker	Classification	Segregation Distortion				Trait mapping results				CHAPMAP			IWGSC2			Summary
		chi sq	fdr	direction	Minority founder	chr	cM_start	Marker1	Marker2	hit1	hit2	hit3	hit1	hit2	hit3
wsnp_Ex_c10657_17376448	Codominant	0.00162602	0.981787	AGAINST	HEREWARD,RIALTO,SOISSONS,XI-19	1A	17.22	Excalibur_c1358_794	IAAV8085	1A			1A	1A		AGREE
BS00033749_51	Codominant	0.0183382	0.94527	FOR	ROBIGUS	1A	31.38	IACX9458a	Tdurum_contig83113_134	1A			1A			AGREE
BobWhite_c20902_177	Codominant	0.218801	0.807756	FOR	RIALTO,SOISSONS,XI-19	1A	33.39	BS00022738_51	BS00039749_51	1A			1A			AGREE
BS00023130_51a	Dominant_null(hets_with_0)	0.392523	0.748639	AGAINST	ROBIGUS	1A	39.5	BS00107852_51	wsnp_Ex_c64327_63176640	1A			1A			AGREE
BS00083340_51	Codominant	46.8387	2.01703e-09	AGAINST	BROMPTON,RIALTO,SOISSONS	1A	41.51	IAAV3168	BS00078982_51	1A			1A			AGREE
CAP7_c1645_359	Codominant	1.08	0.558866	AGAINST	ROBIGUS,SOISSONS	1A	41.51	IAAV3168	BS00078982_51	1A			1A			AGREE
BobWhite_c6347_307	Dominant_hets_with_2	12.4792	0.00448325	FOR	SOISSONS	1A	41.51	IAAV3168	BS00078982_51	NA			1A			AGREE(C=NA)
BS00003595_51	Dominant_hets_unclear	0.4499	0.729124	FOR	XI-19	1A	45.64	BobWhite_c48591_394	BS00065005_51	1A			1A			AGREE
RAC875_c46269_387	Codominant	5.1621	0.100134	AGAINST	SOISSONS	1A	75.63	Kukri_c61766_907	wsnp_Ex_c55986_58282517	1A			1A			AGREE
RAC875_rep_c101110_474a	Codominant	0.164004	0.829888	AGAINST	ROBIGUS	1A	83.67	IAAV5535	wsnp_Ku_c21316_31053776	1A	1D		1A			AGREE
CAP8_c2448_355	Codominant	0.164004	0.829888	AGAINST	ROBIGUS	1A	83.67	IAAV5535	wsnp_Ku_c21316_31053776	NA			1A	1A		AGREE(C=NA)
BS00025755_51	Codominant	0.164004	0.829888	AGAINST	ROBIGUS	1A	83.67	IAAV5535	wsnp_Ku_c21316_31053776	NA			1A			AGREE(C=NA)
Excalibur_c47013_1503	Codominant	4.80306	0.115572	AGAINST	SOISSONS	1A	86.21	wsnp_Ku_c21316_31053745	Kukri_c24715_175	1A			1A			AGREE
RAC875_c12348_720	Codominant	0.0812148	0.880696	AGAINST	HEREWARD	1A	94.08	Kukri_c88698_296	wsnp_Ra_c32175_41221223	1A			1A			AGREE
Kukri_c20672_360	Codominant	1.23389	0.523278	AGAINST	SOISSONS	1A	142.01	Ku_c10813_1122	BS00088035_51	1A			1A			AGREE
RFL_Contig2270_2610	Codominant	2.239	0.340882	AGAINST	BROMPTON,SOISSONS	1A	159.21	BS00110130_51	BS00020241_51	1A			1A			AGREE
wsnp_Ex_c1997_3755945	Codominant	4.74498	0.11847	AGAINST	SOISSONS	1A	168.32	IAAV3156	wsnp_Ex_c23143_32376622	1A			1A			AGREE
wsnp_Ex_c1997_3757415	Codominant	4.74498	0.11847	AGAINST	SOISSONS	1A	168.32	IAAV3156	wsnp_Ex_c23143_32376622	1A			1A			AGREE
wsnp_Ex_c1997_3757508	Codominant	4.74498	0.11847	AGAINST	SOISSONS	1A	168.32	IAAV3156	wsnp_Ex_c23143_32376622	1A			1A			AGREE
Excalibur_c59894_97	Codominant	0.553846	0.69873	AGAINST	BROMPTON,RIALTO,SOISSONS	1A	169.33	wsnp_CAP11_c29_68486	CAP12_c6629_301	1A			1A			AGREE
BS00089894_51	Codominant	0.0764331	0.882267	FOR	RIALTO,SOISSONS	1A	179.53	Tdurum_contig75762_406	BS00032825_51	1A			1A			AGREE
Excalibur_c25353_1171	Codominant	2.89204	0.255811	AGAINST	ALCHEMY,CLAIRE,ROBIGUS	1A	185.8	BS00032825_51	tplb0021i12_383	NA			1A			AGREE(C=NA)
GENE_0527_92	Codominant	0.783127	0.632945	AGAINST	XI-19	1A	187.84	RAC875_rep_c71093_1070	BS00079088_51	1A			1A			AGREE
BS00070560_51	Codominant	0.0730059	0.885841	AGAINST	ROBIGUS	1A	187.84	RAC875_rep_c71093_1070	BS00079088_51	1A			1A			AGREE
wsnp_CAP8_rep_c3938_1936666	Codominant	0.00811176	0.962348	FOR	ROBIGUS	1A	187.84	RAC875_rep_c71093_1070	BS00079088_51	NA			1A	1A		AGREE(C=NA)
wsnp_BG263358A_Ta_2_3	Codominant	1.2524	0.51917	FOR	BROMPTON,RIALTO,ROBIGUS,SOISSONS	1A	207.92	Kukri_c310_1953a	wsnp_Ku_c14496_22838796	1A			NA			AGREE(I=NA)
IAAV8743	Codominant	1.83051	0.40659	AGAINST	BROMPTON,ROBIGUS,SOISSONS	1A	210.94	wsnp_Ex_c9343_15514531	RAC875_c53725_217	1A			1A	1A		AGREE
BobWhite_c96_170	Codominant	0.749045	0.642554	AGAINST	BROMPTON,ROBIGUS,XI-19	1A	211.95	RAC875_c53725_217	BS00011521_51	1A			1A			AGREE
Kukri_c10405_1277	Codominant	1.97607	0.382542	AGAINST	BROMPTON,ROBIGUS,SOISSONS	1A	211.95	RAC875_c53725_217	BS00011521_51	1A	1D		1A			AGREE
Kukri_c84024_375	Codominant	1.97607	0.382542	AGAINST	BROMPTON,ROBIGUS,SOISSONS	1A	211.95	RAC875_c53725_217	BS00011521_51	1A			1A			AGREE
wsnp_Ex_c5060_8985678	Codominant	0.749045	0.642554	AGAINST	BROMPTON,ROBIGUS,XI-19	1A	211.95	RAC875_c53725_217	BS00011521_51	NA			1A			AGREE(C=NA)
Ku_c8992_405	Codominant	1.54286	0.461301	AGAINST	HEREWARD,SOISSONS	1A	212.46	Kukri_c65610_551	RAC875_c43002_382	1A			1A			AGREE
Ra_c110766_321	Codominant	1.27239	0.516083	AGAINST	HEREWARD,SOISSONS	1A	212.46	Kukri_c65610_551	RAC875_c43002_382	1A			1A			AGREE
Excalibur_rep_c96187_541	Dominant_hets_with_2	11.4483	0.00722446	AGAINST	HEREWARD	1A	212.46	Kukri_c65610_551	RAC875_c43002_382	NA			1A	7B	7B	AGREE(C=NA)
BobWhite_c11692_148	Codominant	18.8492	0.000221546	AGAINST	SOISSONS	1A	218.27	Kukri_c19837_432	wsnp_Ex_rep_c103474_88421290	1A			1A	1A		AGREE
BobWhite_c6664_644	Codominant	16.9166	0.000569863	AGAINST	SOISSONS	1A	218.27	Kukri_c19837_432	wsnp_Ex_rep_c103474_88421290	1A			1A			AGREE
RAC875_c1599_342	Codominant	17.9189	0.000346318	AGAINST	SOISSONS	1A	218.27	Kukri_c19837_432	wsnp_Ex_rep_c103474_88421290	NA			1A	1B		AGREE(C=NA)
IAAV4820	Codominant	14.9986	0.00138652	AGAINST	SOISSONS	1A	218.27	Kukri_c19837_432	wsnp_Ex_rep_c103474_88421290	1A			NA			AGREE(I=NA)
wsnp_JD_c6664_7807201	Codominant	16.8199	0.000596934	AGAINST	SOISSONS	1A	220.84	Kukri_c44500_315	IAAV4435	1A			1A			AGREE
Excalibur_c17320_833	Codominant	17.8201	0.000364048	AGAINST	SOISSONS	1A	221.34	wsnp_Ex_c6476_11246531	GENE_0543_113	1A			1A			AGREE
Kukri_c36428_156	Dominant_hets_with_0	0.377916	0.750209	AGAINST	SOISSONS,XI-19	1A	222.85	Excalibur_c6476_163	CAP11_c1115_150	1A			1A			AGREE
BobWhite_c1027_360	Dominant_hets_with_0	0.0802044	0.880815	AGAINST	XI-19	1A	238.23	wsnp_Ex_c412_814247	Excalibur_c1255_293	1A			1A			AGREE
BS00059314_51a	Dominant_null(hets_with_0)	32.1415	2.97204e-07	FOR	HEREWARD,ROBIGUS	1A	238.23	wsnp_Ex_c412_814247	Excalibur_c1255_293	1A			1A			AGREE
Kukri_rep_c69829_735	Dominant_hets_with_2	27.0732	3.83372e-06	FOR	HEREWARD,ROBIGUS,XI-19	1A	238.23	wsnp_Ex_c412_814247	Excalibur_c1255_293	1A			1A			AGREE
BobWhite_c10251_382	Codominant	3.98265	0.165828	AGAINST	HEREWARD,ROBIGUS,XI-19	1A	238.23	wsnp_Ex_c412_814247	Excalibur_c1255_293	1A			1A			AGREE
BS00062759_51	Codominant	0.047191	0.913341	AGAINST	HEREWARD,ROBIGUS,XI-19	1A	238.23	wsnp_Ex_c412_814247	Excalibur_c1255_293	NA			1A	5A		AGREE(C=NA)
BS00094237_51	Codominant	0.497204	0.714271	FOR	ALCHEMY,CLAIRE,SOISSONS	1B	172.44	IAAV3905	BobWhite_c16005_289	1B			1B			AGREE
BS00025964_51	Dominant_null(hets_with_0)	7.09642	0.0453313	FOR	ROBIGUS,SOISSONS	1B	172.44	IAAV3905	BobWhite_c16005_289	NA			1B			AGREE(C=NA)
Excalibur_c44818_109	Codominant_Ghost	NA	NA	NA	NA	1B	178.03	wsnp_BF485168B_Ta_2_1	CAP12_rep_c5996_109	1B	NA		1B			AGREE
RFL_Contig2176_1111	Codominant_Ghost	NA	NA	NA	NA	1B	178.03	wsnp_BF485168B_Ta_2_1	CAP12_rep_c5996_109	1B			1B	5B		AGREE
RFL_Contig2176_1163	Codominant_Ghost	NA	NA	NA	NA	1B	178.03	wsnp_BF485168B_Ta_2_1	CAP12_rep_c5996_109	1B			1B	5B		AGREE
Kukri_c13978_132	Codominant_Ghost	NA	NA	NA	NA	1B	178.03	wsnp_BF485168B_Ta_2_1	CAP12_rep_c5996_109	1B	NA	NA	1B			AGREE
RFL_Contig2176_932	Codominant_Ghost	NA	NA	NA	NA	1B	178.03	wsnp_BF485168B_Ta_2_1	CAP12_rep_c5996_109	1B			1B			AGREE
BS00069341_51	Codominant_Ghost	NA	NA	NA	NA	1B	178.03	wsnp_BF485168B_Ta_2_1	CAP12_rep_c5996_109	1B			1B			AGREE
Tdurum_contig78972_316	Codominant	0.000528262	0.990686	FOR	HEREWARD,XI-19	1B	179.55	Tdurum_contig83770_218	Ku_c815_1960	1B			1B			AGREE
Ku_c12889_794	Codominant	1.83307	0.40659	FOR	HEREWARD,SOISSONS	1B	181.07	Tdurum_contig83770_218	Ku_c815_1960	1B			1B			AGREE
RAC875_c899_1326	Dominant_hets_with_0	25.5323	8.26145e-06	AGAINST	BROMPTON	1B	181.07	Tdurum_contig83770_218	Ku_c815_1960	1B	3D	5B	1B	3D		AGREE
Excalibur_c8600_2080	Dominant_hets_with_2	77.6407	6.17904e-16	AGAINST	RIALTO,XI-19	1B	181.07	Tdurum_contig83770_218	Ku_c815_1960	NA			1B	4B		AGREE(C=NA)
Excalibur_c24303_268	Codominant	24.6313	1.30033e-05	AGAINST	BROMPTON,RIALTO,SOISSONS	1B	187.62	wsnp_Ex_c7447_12751589	RAC875_c32077_284	NA			1B	1A		AGREE(C=NA)
BS00062910_51	Dominant_hets_with_2	19.8625	0.000138528	AGAINST	RIALTO	1B	192.15	wsnp_Ex_rep_c101231_86636951	Kukri_rep_c111991_498	1B			1B	1B		AGREE
Excalibur_c43567_850	Codominant	1.77708	0.415761	FOR	ALCHEMY,HEREWARD,XI-19	1B	195.17	BS00064032_51	GENE_0331_314	1B			1B	1B	1D	AGREE
BS00053588_51a	Dominant_null(hets_with_0)	2.93824	0.250376	AGAINST	BROMPTON	1B	198.69	BS00093475_51	wsnp_Ex_rep_c66389_64588992	1B			NA			AGREE(I=NA)
BS00022767_51	Dominant_null(hets_with_2)	23.1964	2.63872e-05	AGAINST	BROMPTON,RIALTO,ROBIGUS	1B	221.07	IACX11320	Excalibur_c27915_560	1B			1B			AGREE
BS00022473_51	Codominant	1.43524	0.479532	FOR	ROBIGUS,SOISSONS	1B	226.87	BS00067627_51	RFL_Contig2484_1065	1B			1B			AGREE
BS00010352_51	Codominant	0.0106496	0.960295	FOR	ALCHEMY,SOISSONS,XI-19	1B	226.87	BS00067627_51	RFL_Contig2484_1065	NA			1B			AGREE(C=NA)
Kukri_c5336_365	Codominant_Ghost	NA	NA	NA	NA	1B	226.87	BS00067627_51	RFL_Contig2484_1065	NA			1B	1B		AGREE(C=NA)
Excalibur_c8784_869a	Dominant_null(hets_with_0)	65.3318	2.36572e-13	AGAINST	BROMPTON,RIALTO	1B	226.87	BS00067627_51	RFL_Contig2484_1065	NA			1B	6A	6B	AGREE(C=NA)
BS00022789_51	Codominant_Ghost	NA	NA	NA	NA	1B	226.87	BS00067627_51	RFL_Contig2484_1065	1B			NA			AGREE(I=NA)
Excalibur_c51643_145	Codominant	0.032345	0.924552	FOR	SOISSONS	1B	229.7	RFL_Contig2484_1065	Ku_c1932_1583	1B	1A		1B	1B		AGREE
BS00066395_51	Dominant_hets_with_2	1.83981	0.405987	AGAINST	RIALTO	1B	229.7	RFL_Contig2484_1065	Ku_c1932_1583	1B			1B			AGREE
TA001559_0515	Codominant	1.61894	0.446668	FOR	CLAIRE,HEREWARD,XI-19	1B	229.7	RFL_Contig2484_1065	Ku_c1932_1583	NA			1B	1A	1D	AGREE(C=NA)
RAC875_c24429_132	Codominant	0.032345	0.924552	FOR	SOISSONS	1B	229.7	RFL_Contig2484_1065	Ku_c1932_1583	NA			1B	1A	1D	AGREE(C=NA)
BS00094570_51	Codominant	2.3443	0.328085	FOR	ROBIGUS	1B	230.71	Ku_c1932_1583	CAP7_c1490_115	1B			1B			AGREE
Excalibur_c17202_1833	Codominant	32.817	2.1395e-07	AGAINST	BROMPTON,RIALTO,XI-19	1B	231.21	GENE_0487_644	BS00055864_51	1B			1B			AGREE
BS00023004_51a	Dominant_null(hets_with_0)	36.7373	3.34765e-08	AGAINST	BROMPTON,RIALTO	1B	231.21	GENE_0487_644	BS00055864_51	1B			1B			AGREE
BS00081167_51	Codominant	36.7595	3.32714e-08	AGAINST	BROMPTON,RIALTO	1B	231.21	GENE_0487_644	BS00055864_51	1B			1B	1B		AGREE
wsnp_Ra_c4296_7819139	Codominant	13.5946	0.00267469	FOR	CLAIRE,HEREWARD,SOISSONS	1B	231.21	GENE_0487_644	BS00055864_51	NA			1B			AGREE(C=NA)
IAAV3683	Dominant_hets_unclear	36.9565	3.32714e-08	AGAINST	BROMPTON,RIALTO	1B	231.21	GENE_0487_644	BS00055864_51	NA			1B			AGREE(C=NA)
RAC875_c62171_386	Codominant_Ghost	NA	NA	NA	NA	1B	231.72	BobWhite_c15152_341	Ku_c28580_432	1B			1B	5B		AGREE
Excalibur_rep_c69066_270	Codominant_Ghost	NA	NA	NA	NA	1B	231.72	BobWhite_c15152_341	Ku_c28580_432	1B			1B			AGREE
Ex_c69066_186	Codominant_Ghost	NA	NA	NA	NA	1B	231.72	BobWhite_c15152_341	Ku_c28580_432	NA			1B			AGREE(C=NA)
Ku_c8310_865	Codominant_Ghost	NA	NA	NA	NA	1B	231.72	BobWhite_c15152_341	Ku_c28580_432	NA			1B	1A	1A	AGREE(C=NA)
wsnp_Ex_c27644_36826484	Codominant_Ghost	NA	NA	NA	NA	1B	231.72	BobWhite_c15152_341	Ku_c28580_432	NA			1B			AGREE(C=NA)
BS00066309_51	Codominant	4.33333	0.141956	FOR	HEREWARD,ROBIGUS,SOISSONS,XI-19	1B	239.29	Tdurum_contig41945_748	BS00022577_51	1B			1B			AGREE
wsnp_Ku_rep_c71900_71624324	Codominant	3.15205	0.228983	FOR	HEREWARD,SOISSONS	1B	239.29	Tdurum_contig41945_748	BS00022577_51	NA			1B	1A	1D	AGREE(C=NA)
Kukri_c40439_366	Codominant	5.94497	0.0738813	FOR	ALCHEMY,SOISSONS	1B	240.3	BS00021680_51	BS00069829_51	1B			1B	1B		AGREE
BS00091191_51	Codominant	2.72645	0.27753	FOR	ROBIGUS	1B	241.81	IACX8117	BS00022530_51	1B			1B			AGREE
BS00066444_51	Codominant	2.72645	0.27753	FOR	ROBIGUS	1B	241.81	IACX8117	BS00022530_51	1B			1B			AGREE
IACX5764	Codominant	3.8322	0.176286	FOR	ROBIGUS	1B	242.31	BS00022530_51	Excalibur_c581_1220	1B			NA			AGREE(I=NA)
IACX5756	Codominant	41.8667	2.17528e-08	AGAINST	BROMPTON,RIALTO,XI-19	1B	243.82	Excalibur_c581_947	CAP12_rep_c5516_342	NA			1B			AGREE(C=NA)
wsnp_Ex_c18733_27607958	Codominant	41.5338	2.39588e-08	AGAINST	BROMPTON,RIALTO,XI-19	1B	244.33	Kukri_c14733_486	Excalibur_rep_c96924_118a	NA			1B			AGREE(C=NA)
tplb0024i20_953	Dominant_hets_with_0	1.34837	0.500917	AGAINST	SOISSONS,XI-19	1B	244.83	BS00006033_51	BS00036942_51	NA			1B			AGREE(C=NA)
BS00023058_51	Codominant	41.5338	2.39588e-08	AGAINST	BROMPTON,RIALTO,XI-19	1B	253.38	BS00067436_51	RAC875_c291_2591	1B			1B			AGREE
GENE_0136_82	Codominant	1.2886	0.512831	AGAINST	BROMPTON,CLAIRE,XI-19	1B	253.38	BS00067436_51	RAC875_c291_2591	1B			1B			AGREE
Excalibur_c21451_352	Codominant	1.61376	0.446668	AGAINST	ALCHEMY,RIALTO,XI-19	1B	256.45	BS00074328_51	BS00074911_51	NA			1B			AGREE(C=NA)
wsnp_Ex_c6611_11452297	Codominant	1.07109	0.560503	FOR	SOISSONS	1B	258.97	BobWhite_c4375_347	BS00072791_51	1B			1B			AGREE
wsnp_Ex_c6611_11451949	Codominant	1.1041	0.553693	FOR	SOISSONS	1B	258.97	BobWhite_c4375_347	BS00072791_51	1B			1B			AGREE
RFL_Contig4977_2333	Codominant	0.416136	0.738854	FOR	ROBIGUS,XI-19	1B	263	Excalibur_c85432_106	Kukri_c18109_331	1B			NA			AGREE(I=NA)
BS00073132_51	Codominant	0.890832	0.606736	AGAINST	HEREWARD,XI-19	1B	265.52	BS00107675_51	BS00065257_51	1B			1B			AGREE
Tdurum_contig42852_667	Codominant	0.518519	0.707702	FOR	ALCHEMY,BROMPTON,SOISSONS	1B	272.58	Excalibur_rep_c67747_629	BS00069044_51	1B			1B			AGREE
JD_c107_683	Codominant	14.3365	0.00183562	AGAINST	BROMPTON,RIALTO	1B	273.59	IAAV5863	RAC875_c818_1185	1B			1B			AGREE
BS00022551_51	Codominant	0.130199	0.847671	FOR	RIALTO	1B	274.6	BS00032077_51	RFL_Contig1823_1044	1B			1B	5B		AGREE
BS00021710_51	Codominant	5.47438	0.0894706	AGAINST	ALCHEMY,RIALTO,XI-19	1B	277.89	BS00021934_51	CAP7_c199_62	1B			1B	5B		AGREE
Ra_c18630_284	Codominant	0.164004	0.829888	AGAINST	SOISSONS	1B	291.71	BS00075129_51	GENE_0208_688	1B			1B			AGREE
BS00064052_51	Codominant	0.189068	0.812877	AGAINST	RIALTO,SOISSONS,XI-19	1B	323.82	Kukri_c1259_864	RAC875_c9770_123	1B			1B			AGREE
BS00061472_51	Codominant	0.163285	0.829888	AGAINST	RIALTO,SOISSONS,XI-19	1B	323.82	Kukri_c1259_864	RAC875_c9770_123	1B			1B			AGREE
wsnp_CAP7_c4778_2155754	Codominant	0.0154839	0.952432	AGAINST	RIALTO,SOISSONS,XI-19	1B	323.82	Kukri_c1259_864	RAC875_c9770_123	NA			1B			AGREE(C=NA)
BS00077831_51	Codominant	0.0430108	0.913388	AGAINST	RIALTO,SOISSONS,XI-19	1B	327.18	RAC875_c9770_123	CAP7_c1788_66	1B			1B			AGREE
BS00028747_51	Codominant	7.76358	0.0356616	AGAINST	ALCHEMY,CLAIRE,RIALTO	1B	350.09	IAAV5516	BS00104270_51	1B			1B			AGREE
BS00022784_51	Codominant	0.317881	0.767943	AGAINST	BROMPTON,RIALTO	1B	351.1	Kukri_c44587_130	wsnp_Ex_c24777_34031473	1B			1B			AGREE
BS00065891_51	Codominant	0.945338	0.592995	AGAINST	BROMPTON,RIALTO	1B	351.1	Kukri_c44587_130	wsnp_Ex_c24777_34031473	NA			1B			AGREE(C=NA)
BS00065167_51	Dominant_hets_with_0	0.997334	0.580774	AGAINST	ROBIGUS	1D	6.83	BS00022323_51	D_GBUVHFX02GP8OO_185	NA			1D			AGREE(C=NA)
wsnp_JD_c5316_6447231	Codominant	0.0178553	0.945662	AGAINST	ALCHEMY,BROMPTON,CLAIRE	1D	22.27	Kukri_c2464_592	D_contig57829_235	1D			1D			AGREE
BS00089269_51	Dominant_hets_with_0	9.51882	0.0170665	FOR	ALCHEMY,CLAIRE,ROBIGUS	1D	47.46	Excalibur_c16452_624	BS00070085_51	1D	1A		1D			AGREE
wsnp_Ex_c6974_12025571	Codominant_het_parent	19.3195	0.000180647	FOR	BROMPTON,ROBIGUS	1D	81.9	GENE_0315_211	RAC875_c1211_3475	NA			1D			AGREE(C=NA)
BS00067768_51	Codominant	3.74522	0.182689	AGAINST	CLAIRE,ROBIGUS	1D	103.8	Excalibur_c23473_451	Tdurum_contig13681_628	1D			1D			AGREE
RAC875_c33279_526	Codominant	10.9367	0.00908023	AGAINST	HEREWARD,SOISSONS	1D	103.8	Excalibur_c23473_451	Tdurum_contig13681_628	1D			1D			AGREE
wsnp_Ku_c53270_57959459	Codominant	10.9367	0.00908023	AGAINST	HEREWARD,SOISSONS	1D	103.8	Excalibur_c23473_451	Tdurum_contig13681_628	NA			1D			AGREE(C=NA)
Excalibur_rep_c104128_176	Codominant	24.8686	1.1525e-05	AGAINST	XI-19	1D	131.34	wsnp_Ex_c6476_11246589	RFL_Contig4906_2733	NA			1D	1B	4A	AGREE(C=NA)
Excalibur_c29231_932	Codominant	10.3836	0.0117326	FOR	ALCHEMY,CLAIRE,XI-19	2A	17.97	Excalibur_rep_c110303_320	Kukri_c46040_620	2A			2A			AGREE
BS00004724_51	Codominant	0.0048	0.971109	FOR	HEREWARD,SOISSONS	2A	90.57	RAC875_c4015_2175	Ra_c37244_428	2A			2A			AGREE
BobWhite_c26374_339	Codominant	0.651249	0.673816	AGAINST	HEREWARD,ROBIGUS	2A	96.19	wsnp_Ku_c15567_24223777	wsnp_Ex_c22645_31845564	NA			2A			AGREE(C=NA)
wsnp_Ex_c5412_9564478	Codominant	1.44665	0.477169	AGAINST	HEREWARD	2A	107.92	Tdurum_contig45580_2786	Excalibur_c31878_70	NA			2A			AGREE(C=NA)
BobWhite_c9564_587	Dominant_hets_with_2	0.324002	0.763657	FOR	ROBIGUS,SOISSONS	2A	120.07	Ku_c331_1124	wsnp_Ex_c42815_49298013	2A			2A	2A	2A	AGREE
Excalibur_c26918_75	Codominant	1.82515	0.407002	AGAINST	HEREWARD	2A	132.17	Excalibur_c60064_496	wsnp_Ex_c2337_4379619	2A			2A	4A		AGREE
RAC875_c34757_180	Codominant	9.18987	0.0197107	AGAINST	HEREWARD,ROBIGUS	2A	140.76	wsnp_Ra_c4503_8155485	Ra_c42714_1137	2A			2A			AGREE
Kukri_c11688_156	Dominant_hets_with_0	8.89632	0.0225675	AGAINST	HEREWARD,ROBIGUS	2A	142.27	TA001848_0389	BS00088597_51	2A			2A			AGREE
JG_c936_115	Codominant	9.0655	0.0209754	AGAINST	HEREWARD,ROBIGUS	2A	142.77	BS00022641_51	CAP12_rep_c7918_56	2A			2A			AGREE
GENE_1075_265	Codominant	7.99208	0.0330965	AGAINST	HEREWARD,ROBIGUS	2A	142.77	BS00022641_51	CAP12_rep_c7918_56	2A	2D		2A	2D		AGREE
Tdurum_contig560_239	Codominant	8.52034	0.0261668	AGAINST	HEREWARD,ROBIGUS	2A	142.77	BS00022641_51	CAP12_rep_c7918_56	NA			2A			AGREE(C=NA)
wsnp_JD_c18695_17091254	Codominant	8.9418	0.0220791	AGAINST	HEREWARD,ROBIGUS	2A	142.77	BS00022641_51	CAP12_rep_c7918_56	NA			2A			AGREE(C=NA)
BS00078612_51a	Codominant	7.48072	0.0392478	AGAINST	HEREWARD,ROBIGUS	2A	142.77	BS00022641_51	CAP12_rep_c7918_56	NA			2A	2A		AGREE(C=NA)
BS00023953_51	Dominant_hets_with_0	0.647071	0.673943	FOR	HEREWARD,RIALTO,XI-19	2A	150.46	TA001859_0887	RAC875_c13247_1032	2A			2A			AGREE
Ex_c721_2127	Codominant	3.2504	0.219898	AGAINST	BROMPTON,RIALTO,ROBIGUS,XI-19	2A	151.47	Excalibur_c11798_2274	BS00027830_51	2A			2A			AGREE
IACX8817	Codominant	6.44572	0.0606492	AGAINST	BROMPTON	2A	152.98	Kukri_c25929_155	BS00092550_51	NA			2A			AGREE(C=NA)
BS00012126_51	Codominant	6.51194	0.0592026	AGAINST	BROMPTON	2A	155	BobWhite_c36545_259	wsnp_Ex_c5856_10275959	2A			2A			AGREE
BS00053834_51	Codominant	0.0344086	0.922724	FOR	HEREWARD,RIALTO	2A	157.01	Ra_c12874_2263	Kukri_c4027_151	2A			2A			AGREE
wsnp_JD_c13946_13810300	Codominant	0.524277	0.706395	AGAINST	SOISSONS,XI-19	2A	159.03	BS00080751_51	RAC875_c42648_115	NA			2A	2A		AGREE(C=NA)
BS00064421_51	Codominant	0.768627	0.636451	AGAINST	HEREWARD,RIALTO,SOISSONS	2A	169.69	Excalibur_c7282_512	BS00029332_51	2A			2A			AGREE
Tdurum_contig63071_132	Codominant	5.97728	0.0726964	AGAINST	SOISSONS	2A	170.19	Excalibur_c7282_512	BS00029332_51	2A			2A			AGREE
BS00022758_51	Codominant	0.47619	0.722864	AGAINST	HEREWARD,SOISSONS	2A	207.55	RAC875_c104160_61	BS00065366_51	2A			2A			AGREE
BS00077597_51	Codominant	6.01059	0.0723421	AGAINST	BROMPTON,HEREWARD,SOISSONS	2A	207.55	RAC875_c104160_61	BS00065366_51	2A			2A			AGREE
Excalibur_c34964_326	Codominant	0.68269	0.661169	FOR	ROBIGUS	2A	207.55	RAC875_c104160_61	BS00065366_51	2A			2A			AGREE
RAC875_c25988_214	Codominant	4.87118	0.11282	AGAINST	CLAIRE,HEREWARD,ROBIGUS,SOISSONS	2A	207.55	RAC875_c104160_61	BS00065366_51	2A	2B	2D	2A	2A		AGREE
BS00093447_51	Codominant	6.69882	0.0549133	AGAINST	BROMPTON,CLAIRE,HEREWARD	2A	212.77	BS00110128_51	BS00003663_51	2A			2A			AGREE
BS00007689_51	Dominant_hets_with_2	0.00466563	0.971109	AGAINST	SOISSONS,XI-19	2A	212.77	BS00110128_51	BS00003663_51	2A			2A			AGREE
TA003482_1069	Codominant	0.382677	0.749321	AGAINST	SOISSONS,XI-19	2A	212.77	BS00110128_51	BS00003663_51	NA			2A	2D		AGREE(C=NA)
BobWhite_c9505_515	Codominant	0.634457	0.678495	AGAINST	BROMPTON,RIALTO,XI-19	2A	216.34	tplb0060h04_139	Kukri_c15615_254	NA			2A	2B	2D	AGREE(C=NA)
Kukri_rep_c69312_353	Dominant_hets_with_2	20.5677	9.76913e-05	FOR	BROMPTON,ROBIGUS,SOISSONS,XI-19	2A	219.41	BS00062732_51	BS00000250_51	2A			2A	6B		AGREE
RAC875_c77816_365	Codominant	3.88861	0.172275	AGAINST	BROMPTON,HEREWARD,ROBIGUS	2A	219.41	BS00062732_51	BS00000250_51	NA			2A			AGREE(C=NA)
wsnp_JD_c15127_14676522	Codominant	1.48861	0.472092	AGAINST	BROMPTON,ROBIGUS	2A	221.42	wsnp_BE490384A_Ta_2_7	BS00023202_51	NA			2A			AGREE(C=NA)
IAAV2718	Codominant	0.216693	0.807756	AGAINST	CLAIRE,HEREWARD,SOISSONS	2A	227.51	Excalibur_rep_c110586_1083	BS00022321_51	2A			2A			AGREE
BS00084881_51	Codominant	1.99099	0.379548	FOR	XI-19	2A	249.27	Kukri_c49277_476	Ku_c68144_387	2A			2A			AGREE
BS00102708_51a	Dominant_null(hets_with_0)	3.04132	0.240965	FOR	BROMPTON	2A	251.79	Kukri_rep_c104267_68	Ra_c1757_256	NA			2A			AGREE(C=NA)
IACX987	Codominant	3.70344	0.185817	AGAINST	BROMPTON	2A	251.79	Kukri_rep_c104267_68	Ra_c1757_256	NA			2A			AGREE(C=NA)
BS00025880_51	Codominant	0.213675	0.807756	FOR	BROMPTON,XI-19	2A	255.82	BobWhite_c5756_163a	Excalibur_c28885_363	2A			2A			AGREE
BS00074648_51	Codominant	0.887324	0.607911	AGAINST	ROBIGUS	2A	256.82	Ex_c6937_1992	BobWhite_c5756_633	2A			2A			AGREE
Ra_c21740_341	Codominant	0.640009	0.676465	FOR	RIALTO	2A	256.82	Ex_c6937_1992	BobWhite_c5756_633	2A			2A			AGREE
RAC875_c4609_1756	Codominant	0.640009	0.676465	FOR	RIALTO	2A	256.82	Ex_c6937_1992	BobWhite_c5756_633	2A			2A			AGREE
BS00030816_51	Dominant_hets_with_2	4.87766	0.1125	FOR	ALCHEMY,CLAIRE	2A	256.82	Ex_c6937_1992	BobWhite_c5756_633	2A			2A			AGREE
TA004785_1734	Codominant	1.35088	0.500917	FOR	RIALTO	2A	256.82	Ex_c6937_1992	BobWhite_c5756_633	NA			2A	2A		AGREE(C=NA)
Tdurum_contig62210_229	Codominant	2.60916	0.290069	AGAINST	SOISSONS,XI-19	2A	259.39	BS00064055_51	BS00011599_51	2A			2A			AGREE
wsnp_BE499251A_Ta_2_1	Dominant_null(hets_with_2)	1.24972	0.519443	AGAINST	ROBIGUS	2A	259.39	BS00064055_51	BS00011599_51	NA			2A			AGREE(C=NA)
BobWhite_c18406_110	Codominant	2.63767	0.286926	AGAINST	ALCHEMY,BROMPTON,CLAIRE	2A	259.39	BS00064055_51	BS00011599_51	NA			2A			AGREE(C=NA)
Tdurum_contig67879_504	Codominant	7.6176	0.0373487	FOR	HEREWARD,RIALTO,SOISSONS,XI-19	2A	259.39	BS00064055_51	BS00011599_51	NA			2A	2A		AGREE(C=NA)
RAC875_c48891_87	Codominant	0.171429	0.824391	AGAINST	CLAIRE,ROBIGUS	2A	259.39	BS00064055_51	BS00011599_51	NA			2A	2A		AGREE(C=NA)
IAAV3805	Dominant_hets_with_0	0.0548471	0.904655	FOR	ROBIGUS,SOISSONS,XI-19	2A	259.39	BS00064055_51	BS00011599_51	NA			2A			AGREE(C=NA)
BobWhite_c13752_400	Codominant	5.33859	0.0941713	AGAINST	BROMPTON,CLAIRE,ROBIGUS	2A	259.39	BS00064055_51	BS00011599_51	NA			2A			AGREE(C=NA)
Tdurum_contig50839_593	Codominant	2.5392	0.299431	AGAINST	SOISSONS,XI-19	2A	259.39	BS00064055_51	BS00011599_51	2A			NA			AGREE(I=NA)
BS00024506_51a	Dominant_null(hets_with_0)	0.821255	0.623586	AGAINST	HEREWARD,RIALTO,XI-19	2A	259.39	BS00064055_51	BS00011599_51	2A			NA			AGREE(I=NA)
BS00065927_51	Codominant	3.93846	0.169096	AGAINST	ROBIGUS,SOISSONS,XI-19	2B	66.02	Kukri_c53810_137	RFL_Contig5031_526	2B			2B	6B		AGREE
Excalibur_c11409_488	Dominant_hets_with_2	0.228616	0.806637	FOR	ROBIGUS,XI-19	2B	69.57	IACX8278	Excalibur_c40567_1893	2B			2B			AGREE
Excalibur_c22838_97	Dominant_null(hets_with_2)	0.149819	0.836189	FOR	ROBIGUS,XI-19	2B	70.08	Tdurum_contig29563_197	BobWhite_rep_c64649_131a	2B			2B			AGREE
BS00081871_51	Codominant	1.29714	0.510515	AGAINST	ALCHEMY,CLAIRE	2B	73.65	BS00074259_51	BS00109268_51	2B			2B			AGREE
BS00023068_51	Codominant	1.73508	0.421886	AGAINST	ALCHEMY,BROMPTON,SOISSONS	2B	73.65	BS00074259_51	BS00109268_51	2B			2B			AGREE
BobWhite_c15035_469	Codominant	1.44665	0.477169	AGAINST	SOISSONS	2B	73.65	BS00074259_51	BS00109268_51	2B			NA			AGREE(I=NA)
BS00077761_51	Dominant_null(hets_with_2)	0.186847	0.813679	FOR	XI-19	2B	74.15	BS00076982_51a	wsnp_Ex_rep_c72527_70882805	2B			2B			AGREE
BS00077762_51	Dominant_null(hets_with_2)	0.0979782	0.866702	FOR	XI-19	2B	74.15	BS00076982_51a	wsnp_Ex_rep_c72527_70882805	2B			2B			AGREE
BS00084667_51	Dominant_null(hets_with_2)	0.0979782	0.866702	FOR	XI-19	2B	74.15	BS00076982_51a	wsnp_Ex_rep_c72527_70882805	2B			2B			AGREE
BS00044332_51	Codominant	0.0351792	0.922724	AGAINST	CLAIRE,HEREWARD,RIALTO	2B	74.65	BS00076982_51a	wsnp_Ex_rep_c72527_70882805	2B			2B			AGREE
Kukri_c23961_636	Dominant_hets_with_2	0.773384	0.635873	AGAINST	XI-19	2B	81.7	wsnp_Ex_c14711_22788263	BobWhite_c6771_697	NA	NA		2B			AGREE(C=NA)
wsnp_JD_c10389_11059599	Dominant_hets_with_2	1.88958	0.397293	FOR	ALCHEMY,HEREWARD,RIALTO	2B	86.73	Excalibur_c21220_88	BS00022382_51	NA	NA		2B			AGREE(C=NA)
BS00043055_51	Dominant_hets_with_2	7.61441	0.0373917	FOR	ALCHEMY,BROMPTON,ROBIGUS	2B	88.23	BS00036721_51	wsnp_Ex_c163_320267	2B			2B			AGREE
Tdurum_contig54649_915	Dominant_hets_with_0	0.552514	0.699355	AGAINST	ALCHEMY,BROMPTON,ROBIGUS	2B	89.24	wsnp_Ex_c163_320858	Ku_c34562_480	NA			2B			AGREE(C=NA)
BS00063107_51	Dominant_null(hets_with_2)	0.161964	0.829888	AGAINST	XI-19	2B	89.75	wsnp_Ex_c56027_58308093	RAC875_c17720_570a	2B			2B			AGREE
BS00063694_51	Dominant_null(hets_with_0)	0.161964	0.829888	AGAINST	XI-19	2B	89.75	wsnp_Ex_c56027_58308093	RAC875_c17720_570a	2B			2B			AGREE
GENE_1343_556	Dominant_hets_with_0	0.577872	0.688831	AGAINST	XI-19	2B	89.75	wsnp_Ex_c56027_58308093	RAC875_c17720_570a	2B			NA			AGREE(I=NA)
Tdurum_contig44328_68a	Codominant	3.98921	0.165211	FOR	ALCHEMY,RIALTO	2B	94.83	Excalibur_c36070_300	RAC875_c34516_316	2B			2B			AGREE
Tdurum_contig51145_476a	Dominant_null(hets_with_0)	1.04977	0.566839	FOR	ALCHEMY,RIALTO	2B	94.83	Excalibur_c36070_300	RAC875_c34516_316	NA			2B			AGREE(C=NA)
RAC875_c4331_1627a	Codominant	3.98921	0.165211	FOR	ALCHEMY,RIALTO	2B	94.83	Excalibur_c36070_300	RAC875_c34516_316	NA			2B			AGREE(C=NA)
BS00022572_51	Codominant	1.0099	0.577397	AGAINST	XI-19	2B	106.26	D_contig48213_103	IACX8565	NA			2B			AGREE(C=NA)
wsnp_Ra_c67199_65253620	Dominant_hets_with_2	8.28771	0.029036	FOR	BROMPTON,HEREWARD,RIALTO,XI-19	2B	208.93	BS00076369_51a	BS00066545_51	2B			2B			AGREE
Excalibur_c12278_1301	Codominant_Ghost	NA	NA	NA	NA	2B	216.09	RAC875_c29716_871	IAAV211	NA			2B			AGREE(C=NA)
wsnp_Ku_c31_62657	Codominant	1.06157	0.563322	AGAINST	CLAIRE,ROBIGUS,SOISSONS	2B	232.95	Excalibur_c74466_344	Tdurum_contig7144_602	2B			2B			AGREE
wsnp_JD_c3732_4781170	Codominant	1.17225	0.536517	AGAINST	CLAIRE,ROBIGUS,SOISSONS	2B	232.95	Excalibur_c74466_344	Tdurum_contig7144_602	2B			2B			AGREE
BS00065105_51	Codominant	0.00212993	0.98021	AGAINST	CLAIRE,ROBIGUS	2B	232.95	Excalibur_c74466_344	Tdurum_contig7144_602	NA			2B			AGREE(C=NA)
Excalibur_c44495_105	Codominant	0.768903	0.636359	AGAINST	ROBIGUS,SOISSONS	2B	238.54	BobWhite_c18540_351	Kukri_c26311_891	2B			2B			AGREE
Excalibur_c60255_451	Codominant	5.1621	0.100134	AGAINST	SOISSONS	2B	253.98	wsnp_RFL_Contig3522_3685860	Excalibur_c1353_1364	2B			2B	2B	2D	AGREE
RAC875_c27297_2153	Codominant	3.65157	0.189611	AGAINST	SOISSONS	2B	253.98	wsnp_RFL_Contig3522_3685860	Excalibur_c1353_1364	NA			2B			AGREE(C=NA)
BobWhite_c2423_99	Codominant	4.1261	0.156113	AGAINST	SOISSONS	2B	260.77	wsnp_Ex_c24135_33382521	wsnp_Ex_c2203_4129271	2B			2B			AGREE
RAC875_c102981_396	Codominant	1.0276	0.573316	AGAINST	ALCHEMY,SOISSONS	2B	262.28	IAAV2633	wsnp_Ex_c5123_9087869	2B			2B			AGREE
Excalibur_c65830_82	Codominant	0.890832	0.606736	AGAINST	ALCHEMY,SOISSONS	2B	262.28	IAAV2633	wsnp_Ex_c5123_9087869	2B			2B			AGREE
TA003703_0582	Codominant	0.0144665	0.952432	FOR	ALCHEMY	2B	267.82	wsnp_RFL_Contig2914_2757372	IAAV3648	NA			2B	2A	2D	AGREE(C=NA)
Excalibur_c5619_208	Dominant_hets_with_2	77.0764	7.98222e-16	FOR	SOISSONS	2B	295.44	BS00067828_51a	BobWhite_c23052_196	2B			2B			AGREE
Excalibur_c24410_798	Codominant_Ghost	NA	NA	NA	NA	2B	295.44	BS00067828_51a	BobWhite_c23052_196	2B	2D		2B			AGREE
RAC875_c62106_366	Codominant_Ghost	NA	NA	NA	NA	2B	295.44	BS00067828_51a	BobWhite_c23052_196	NA			2B	2D		AGREE(C=NA)
BobWhite_c2371_520	Codominant	0.327438	0.762336	AGAINST	ROBIGUS	2B	295.44	BS00067828_51a	BobWhite_c23052_196	2B			NA			AGREE(I=NA)
wsnp_Ku_rep_c69632_69044288	Codominant	0.361664	0.752965	AGAINST	ROBIGUS	2B	315.28	CAP12_rep_c3989_324	RAC875_c98387_145	NA			2B	2A		AGREE(C=NA)
RFL_Contig5495_682	Codominant	1.52472	0.462852	FOR	SOISSONS	2B	379.61	BS00054751_51	Kukri_c1526_666	2B			2B			AGREE
RAC875_c7602_1205	Dominant_hets_with_2	2.36547	0.32452	FOR	BROMPTON,ROBIGUS,SOISSONS,XI-19	2B	379.61	BS00054751_51	Kukri_c1526_666	2B			2B			AGREE
BS00083329_51	Codominant	0.426087	0.737401	AGAINST	HEREWARD,RIALTO,ROBIGUS	2B	379.61	BS00054751_51	Kukri_c1526_666	2B			2B	2B		AGREE
BS00026037_51	Codominant	1.18357	0.535675	FOR	CLAIRE,RIALTO,ROBIGUS	2B	379.61	BS00054751_51	Kukri_c1526_666	2B			2B			AGREE
wsnp_Ex_c19094_28015035	Codominant	0.235955	0.806525	FOR	RIALTO,ROBIGUS	2B	379.61	BS00054751_51	Kukri_c1526_666	2B			2B			AGREE
Kukri_c49784_56	Codominant	7.75888	0.0356616	AGAINST	ALCHEMY,HEREWARD	2B	379.61	BS00054751_51	Kukri_c1526_666	NA			2B			AGREE(C=NA)
BS00106606_51	Codominant	1.29689	0.510515	FOR	CLAIRE,RIALTO,ROBIGUS	2B	379.61	BS00054751_51	Kukri_c1526_666	NA			2B			AGREE(C=NA)
Kukri_c49784_86	Codominant	7.75888	0.0356616	AGAINST	ALCHEMY,HEREWARD	2B	379.61	BS00054751_51	Kukri_c1526_666	NA			2B			AGREE(C=NA)
IAAV298	Codominant	1.27645	0.515078	FOR	ALCHEMY,CLAIRE	2D	27.52	D_GDEEGVY02IF3IH_412	D_contig15948_318	NA			2D			AGREE(C=NA)
Kukri_c12804_620	Dominant_hets_with_2	12.2695	0.00495179	AGAINST	BROMPTON	2D	50.84	BobWhite_c59161_181	D_GA8KES402GRIFZ_148	NA			2D	2A		AGREE(C=NA)
BS00022917_51	Codominant	0.311916	0.769252	FOR	ROBIGUS	2D	122.56	Kukri_c26676_225	Kukri_c3344_401	2D			2D			AGREE
Kukri_rep_c110868_147	Codominant	0.692641	0.658917	FOR	HEREWARD,RIALTO,XI-19	2D	139.32	BS00040318_51	BS00065231_51	2D			2D			AGREE
IAAV8184	Codominant	0.402053	0.744375	FOR	HEREWARD,RIALTO,XI-19	2D	139.32	BS00040318_51	BS00065231_51	2D			2D	2D		AGREE
wsnp_Ex_c14107_22021215	Codominant	0.780659	0.633303	FOR	HEREWARD,RIALTO,XI-19	2D	139.32	BS00040318_51	BS00065231_51	NA			2D			AGREE(C=NA)
TA012840_0369	Codominant	0.0796748	0.881251	FOR	BROMPTON,HEREWARD,RIALTO,XI-19	2D	139.32	BS00040318_51	BS00065231_51	NA			2D	2B	2A	AGREE(C=NA)
BS00000905_51	Codominant	3.25497	0.219898	AGAINST	HEREWARD	2D	139.32	BS00040318_51	BS00065231_51	2D			NA			AGREE(I=NA)
Excalibur_c7969_58	Codominant	1.57895	0.453044	FOR	BROMPTON,RIALTO,XI-19	2D	161.87	Kukri_c92009_144	RAC875_c11373_804	2D			2D			AGREE
wsnp_Ex_rep_c66522_64795143	Codominant	3.26045	0.21956	AGAINST	ALCHEMY,CLAIRE	2D	164.38	CAP11_c6079_155	RFL_Contig2460_547	NA			2D	2D		AGREE(C=NA)
D_F1BEJMU02HSMHV_131a	Dominant_null(hets_with_0)	1.56817	0.455909	AGAINST	ALCHEMY,CLAIRE	2D	198.86	Kukri_c36328_419	BS00010685_51	NA			2D			AGREE(C=NA)
wsnp_Ex_rep_c66276_64428549a	Codominant	3.98921	0.165211	AGAINST	RIALTO,ROBIGUS	2D	198.86	Kukri_c36328_419	BS00010685_51	2D			NA			AGREE(I=NA)
CAP12_c1860_178	Dominant_hets_with_2	1.34837	0.500917	AGAINST	ROBIGUS,SOISSONS	3A	0.5	Tdurum_contig83209_316	BobWhite_c18256_105	3A			3A			AGREE
CAP11_c7974_175	Dominant_hets_with_0	2.68751	0.281816	AGAINST	ROBIGUS,SOISSONS,XI-19	3A	0.5	Tdurum_contig83209_316	BobWhite_c18256_105	3A			3A			AGREE
Excalibur_c55121_998	Dominant_hets_with_2	0.0129601	0.953792	FOR	ROBIGUS,SOISSONS	3A	0.5	Tdurum_contig83209_316	BobWhite_c18256_105	NA			3A	3D		AGREE(C=NA)
Excalibur_c11079_101	Dominant_hets_with_2	13.9971	0.00218095	AGAINST	XI-19	3A	0.5	Tdurum_contig83209_316	BobWhite_c18256_105	NA			3A			AGREE(C=NA)
wsnp_Ra_c5532_9788185	Dominant_hets_with_0	0.248937	0.800052	AGAINST	ROBIGUS,SOISSONS,XI-19	3A	1.51	BS00003932_51	Tdurum_contig50376_375	3A			3A			AGREE
Kukri_rep_c89183_256a	Dominant_hets_with_0	0.174287	0.823342	AGAINST	ROBIGUS,SOISSONS,XI-19	3A	1.51	BS00003932_51	Tdurum_contig50376_375	NA			3A			AGREE(C=NA)
Kukri_rep_c69028_261	Dominant_hets_with_2	0.174287	0.823342	AGAINST	ROBIGUS,SOISSONS,XI-19	3A	1.51	BS00003932_51	Tdurum_contig50376_375	NA			3A			AGREE(C=NA)
tplb0062k24_584	Dominant_hets_with_0	138.307	3.73134e-29	FOR	SOISSONS	3A	4.52	BS00037189_51	wsnp_Ex_c25132_34396655	3A	3D		3A	3D		AGREE
Excalibur_c16148_483	Dominant_hets_with_0	39.4701	3.06317e-08	AGAINST	ROBIGUS,SOISSONS,XI-19	3A	16.64	BS00066230_51	TA002103_1262	3A			NA			AGREE(I=NA)
BobWhite_c7975_613	Dominant_hets_with_2	22.0233	4.74297e-05	FOR	HEREWARD,ROBIGUS,SOISSONS,XI-19	3A	23.82	RAC875_rep_c111243_125	BS00064422_51	3A			3A			AGREE
BS00062974_51	Codominant	0.445681	0.729124	AGAINST	ROBIGUS,XI-19	3A	23.82	RAC875_rep_c111243_125	BS00064422_51	3A	3A		3A			AGREE
BobWhite_c621_1218	Dominant_hets_with_2	0.0802044	0.880815	AGAINST	SOISSONS	3A	27.45	BS00064422_51	Excalibur_c62042_175	3A			3A			AGREE
BS00084348_51	Codominant	0.893674	0.606367	FOR	BROMPTON,SOISSONS	3A	38.78	wsnp_CAP11_rep_c4157_1965583	BS00090225_51	3A			3A			AGREE
Tdurum_contig76679_307a	Dominant_null(hets_with_2)	11.651	0.00665839	FOR	XI-19	3A	38.78	wsnp_CAP11_rep_c4157_1965583	BS00090225_51	3A			3A			AGREE
BS00075623_51	Dominant_hets_with_0	30.6112	6.42557e-07	AGAINST	ALCHEMY,CLAIRE	3A	38.78	wsnp_CAP11_rep_c4157_1965583	BS00090225_51	NA			3A			AGREE(C=NA)
Kukri_c1568_889	Codominant	1.0276	0.573316	FOR	BROMPTON,SOISSONS	3A	38.78	wsnp_CAP11_rep_c4157_1965583	BS00090225_51	NA			3A			AGREE(C=NA)
Excalibur_c60530_113	Dominant_hets_with_2	0.304155	0.769252	FOR	SOISSONS	3A	38.78	wsnp_CAP11_rep_c4157_1965583	BS00090225_51	NA			3A			AGREE(C=NA)
BS00077449_51	Dominant_hets_with_0	21.4645	6.31554e-05	FOR	BROMPTON,HEREWARD,XI-19	3A	38.78	wsnp_CAP11_rep_c4157_1965583	BS00090225_51	NA			3A			AGREE(C=NA)
IACX9278	Dominant_hets_with_2	1.3239	0.50526	AGAINST	HEREWARD,RIALTO,SOISSONS	3A	45.61	BS00022746_51	BS00057444_51	3A			3A			AGREE
BS00028726_51	Dominant_hets_with_2	6.61949	0.0568871	FOR	BROMPTON,XI-19	3A	45.61	BS00022746_51	BS00057444_51	3A			3A			AGREE
Excalibur_c63477_90	Dominant_hets_with_2	6.61949	0.0568871	FOR	ALCHEMY,CLAIRE	3A	45.61	BS00022746_51	BS00057444_51	3A			NA			AGREE(I=NA)
BS00110922_51	Dominant_null(hets_with_0)	4.52888	0.130948	AGAINST	BROMPTON,RIALTO,ROBIGUS	3A	50.32	BS00022746_51	BS00057444_51	NA			3A			AGREE(C=NA)
BS00073063_51	Dominant_null(hets_with_2)	0.0233281	0.936414	FOR	ALCHEMY,CLAIRE,XI-19	3A	50.83	Excalibur_rep_c112985_337	BobWhite_c29419_116	3A			3A			AGREE
BobWhite_c9249_564	Codominant	1.13767	0.54374	FOR	CLAIRE	3A	67.92	wsnp_Ku_c4568_8243646	Ku_c18096_552	3A			3A			AGREE
wsnp_Ex_c8334_14049699	Dominant_hets_with_0	0.186847	0.813679	FOR	XI-19	3A	87.6	Kukri_c10511_94	BS00034334_51	NA			3A			AGREE(C=NA)
BS00049032_51	Codominant	0.455035	0.729124	AGAINST	ALCHEMY,HEREWARD,ROBIGUS	3A	88.61	BS00021981_51	IAAV6676	3A			3A			AGREE
wsnp_Ku_c44716_51926415	Codominant	2.46515	0.310365	AGAINST	BROMPTON,HEREWARD,RIALTO,XI-19	3A	89.61	wsnp_Ku_c11052_18135847	Jagger_c791_62	NA			3A			AGREE(C=NA)
wsnp_Ex_c33765_42199371	Codominant	0.590835	0.688831	FOR	BROMPTON,HEREWARD,RIALTO,ROBIGUS	3A	142.32	GENE_1606_307	Ra_c72106_227	NA			3A			AGREE(C=NA)
Excalibur_c17655_467	Codominant	1.13892	0.543533	AGAINST	ALCHEMY,BROMPTON,SOISSONS	3A	145.85	Tdurum_contig51995_474	wsnp_RFL_Contig429_4978628	3A			3A			AGREE
RAC875_c43816_91	Dominant_hets_with_0	2.17752	0.348904	AGAINST	CLAIRE	3A	158.92	wsnp_Ex_c9468_15696542	BS00022159_51	3A			3A	6A		AGREE
Excalibur_c1905_1117	Dominant_hets_with_0	0.0375472	0.918172	FOR	CLAIRE	3A	160.43	Kukri_c34195_357	RAC875_c5310_1729	3A			3A			AGREE
Tdurum_contig86206_149	Codominant	0.0183198	0.94527	AGAINST	CLAIRE,SOISSONS,XI-19	3A	168.31	BS00078669_51	BS00074617_51	3A			3A			AGREE
BS00022624_51	Codominant	4.38814	0.138568	FOR	XI-19	3A	168.31	BS00078669_51	BS00074617_51	3A			3A			AGREE
wsnp_Ex_c742_1458033	Dominant_hets_with_2	0.561431	0.694852	FOR	HEREWARD,RIALTO,ROBIGUS,XI-19	3A	168.31	BS00078669_51	BS00074617_51	3A			3A			AGREE
BS00021976_51	Codominant	0.717949	0.651372	FOR	XI-19	3A	168.31	BS00078669_51	BS00074617_51	3A			3A			AGREE
BS00110129_51	Codominant	0.745013	0.644631	FOR	XI-19	3A	174.7	BS00078669_51	BS00074617_51	3A			3A			AGREE
Excalibur_c2578_1966	Codominant	1.57283	0.454772	FOR	CLAIRE,RIALTO,SOISSONS,XI-19	3A	176.22	BS00056089_51	wsnp_Ex_c26887_36107413	3A	3D		3A			AGREE
wsnp_Ex_c14622_22670594	Codominant	0.320792	0.765839	FOR	HEREWARD,ROBIGUS,XI-19	3A	176.22	BS00056089_51	wsnp_Ex_c26887_36107413	NA			3A			AGREE(C=NA)
wsnp_Ex_c22766_31972812	Codominant	11.4973	0.00706047	FOR	CLAIRE,SOISSONS	3A	176.22	BS00056089_51	wsnp_Ex_c26887_36107413	NA			3A			AGREE(C=NA)
BobWhite_c26555_74a	Dominant_hets_with_0	7.76916	0.0356616	AGAINST	HEREWARD	3A	176.22	BS00056089_51	wsnp_Ex_c26887_36107413	NA			3A			AGREE(C=NA)
BobWhite_c11225_941	Codominant	11.4973	0.00706047	FOR	CLAIRE,SOISSONS	3A	176.22	BS00056089_51	wsnp_Ex_c26887_36107413	NA			3A	3B		AGREE(C=NA)
wsnp_JG_c2509_1153697	Codominant	0.945338	0.592995	AGAINST	HEREWARD,ROBIGUS	3A	179.32	RAC875_rep_c109433_782	Excalibur_c39248_485	NA			3A			AGREE(C=NA)
BS00064443_51	Codominant	0.065429	0.894851	FOR	ROBIGUS	3A	179.82	RAC875_rep_c109433_782	Excalibur_c39248_485	3A			3A			AGREE
TA002651_0780	Codominant	0.00811176	0.962348	FOR	ROBIGUS	3A	179.82	RAC875_rep_c109433_782	Excalibur_c39248_485	NA			3A	3D		AGREE(C=NA)
BS00064214_51	Codominant	0.00811176	0.962348	FOR	ROBIGUS	3A	179.82	RAC875_rep_c109433_782	Excalibur_c39248_485	3A			NA			AGREE(I=NA)
wsnp_BF292295A_Ta_2_1	Codominant	1.27059	0.51618	AGAINST	CLAIRE,HEREWARD,RIALTO	3A	180.83	Tdurum_contig76105_124	wsnp_Ku_c38911_47455924	3A			3A			AGREE
wsnp_Ex_c15036_23203474	Codominant	0.965683	0.588605	AGAINST	CLAIRE,HEREWARD,RIALTO	3A	180.83	Tdurum_contig76105_124	wsnp_Ku_c38911_47455924	3A			NA			AGREE(I=NA)
IAAV4343	Codominant	0.079803	0.881251	AGAINST	HEREWARD,ROBIGUS,XI-19	3A	182.09	Tdurum_contig76105_124	wsnp_Ku_c38911_47455924	3A			3A			AGREE
wsnp_CAP11_rep_c8750_3780311	Codominant	1.82309	0.407002	FOR	ROBIGUS,SOISSONS,XI-19	3A	184.13	wsnp_Ku_c38911_47455924	Excalibur_c21051_515	3A			3A			AGREE
BS00031903_51	Codominant	1.82309	0.407002	FOR	ROBIGUS,SOISSONS,XI-19	3A	184.13	wsnp_Ku_c38911_47455924	Excalibur_c21051_515	3A			3A			AGREE
BS00091769_51	Codominant	1.65333	0.438612	FOR	ROBIGUS,SOISSONS,XI-19	3A	184.13	wsnp_Ku_c38911_47455924	Excalibur_c21051_515	3A			3A			AGREE
Tdurum_contig22253_104	Dominant_hets_with_0	0.00199956	0.98021	AGAINST	SOISSONS	3A	184.13	wsnp_Ku_c38911_47455924	Excalibur_c21051_515	3A			3A			AGREE
Ku_c12383_1105	Dominant_hets_with_0	0.0375472	0.918172	FOR	XI-19	3A	188.19	GENE_1634_405	BS00047668_51	3A			3A			AGREE
BS00076630_51	Dominant_hets_with_0	0.0375472	0.918172	FOR	XI-19	3A	188.19	GENE_1634_405	BS00047668_51	3A			3A			AGREE
BS00039925_51	Codominant	4.55054	0.129877	FOR	RIALTO,XI-19	3A	194.73	Tdurum_contig56731_335	Tdurum_contig9912_216	3A			3A			AGREE
Excalibur_rep_c107798_68	Codominant	0.0909918	0.870948	FOR	XI-19	3A	194.73	Tdurum_contig56731_335	Tdurum_contig9912_216	NA			3A	3B		AGREE(C=NA)
Tdurum_contig25642_92	Codominant	3.61709	0.19308	FOR	RIALTO,ROBIGUS,SOISSONS	3A	197.83	Ex_c15087_564	RAC875_rep_c111952_436	3A	3D	NA	3A	3B	3D	AGREE
RAC875_c744_1935	Codominant	0.208172	0.807756	FOR	BROMPTON,RIALTO,SOISSONS	3A	197.83	Ex_c15087_564	RAC875_rep_c111952_436	NA			3A			AGREE(C=NA)
IAAV3488	Codominant	2.7613	0.272534	FOR	RIALTO	3A	197.83	Ex_c15087_564	RAC875_rep_c111952_436	3A			NA			AGREE(I=NA)
wsnp_Ex_c11877_19055556	Codominant	0.000107354	0.994394	FOR	BROMPTON,RIALTO,SOISSONS	3A	199.34	BS00072296_51	BS00083279_51	3A			3A			AGREE
wsnp_Ex_c13949_21828493	Codominant	8.81876	0.023327	AGAINST	BROMPTON,SOISSONS	3A	209.31	CAP11_c3472_60	TA003179_0872	NA			3A			AGREE(C=NA)
BS00066319_51	Codominant	0.543524	0.701145	FOR	ALCHEMY,SOISSONS	3A	214.37	BS00088755_51	BS00020459_51	3A			3A			AGREE
BS00027469_51	Dominant_hets_with_2	1.80456	0.4116	AGAINST	HEREWARD,RIALTO	3A	218.92	BS00049977_51	RAC875_c15109_106	3A			NA			AGREE(I=NA)
BS00038823_51	Codominant	0.327438	0.762336	AGAINST	ROBIGUS	3A	220.19	BS00022884_51	Kukri_c49927_151	NA			3A			AGREE(C=NA)
BS00027470_51	Codominant	0.939297	0.594588	AGAINST	HEREWARD,RIALTO	3A	220.69	Kukri_c49927_151	BS00022459_51	3A			3A			AGREE
IACX5899	Codominant	0.334403	0.760268	FOR	ROBIGUS,XI-19	3A	228.32	BS00022424_51	Kukri_rep_c107195_111	3A			3A			AGREE
GENE_1981_131	Codominant	0.968867	0.587292	AGAINST	ALCHEMY,BROMPTON,SOISSONS	3A	233.45	BS00026396_51	wsnp_Ku_c10468_17301042	3A			3A			AGREE
BS00081688_51	Codominant	0.910108	0.602375	AGAINST	ALCHEMY,BROMPTON,SOISSONS	3A	233.45	BS00026396_51	wsnp_Ku_c10468_17301042	3A			3A			AGREE
wsnp_Ex_c12341_19693090	Codominant	1.29739	0.510515	AGAINST	CLAIRE	3A	233.45	BS00026396_51	wsnp_Ku_c10468_17301042	NA			3A			AGREE(C=NA)
wsnp_Ex_c1894_3575749	Codominant	0.0729234	0.885868	FOR	ALCHEMY,CLAIRE,SOISSONS	3A	237.62	wsnp_Ku_c10468_17301042	Excalibur_c24354_465	3A			3A			AGREE
BS00050109_51	Codominant	0.156132	0.834305	AGAINST	CLAIRE,XI-19	3A	243.45	RAC875_c52195_324	CAP11_c1022_66	3A			NA			AGREE(I=NA)
Kukri_c49798_300	Codominant	0.347657	0.758802	FOR	XI-19	3A	247.62	CAP11_c1022_117	GENE_1833_70	3A			3A			AGREE
RAC875_c15003_377	Dominant_hets_with_0	0.0299637	0.929406	AGAINST	BROMPTON,HEREWARD,RIALTO	3A	250.67	Kukri_s110037_62	BS00065734_51	3A			3A			AGREE
BS00049978_51	Dominant_null(hets_with_2)	6.57076	0.0580451	AGAINST	CLAIRE,ROBIGUS,SOISSONS,XI-19	3A	251.17	BS00076772_51	Tdurum_contig42495_389	3A			3A			AGREE
Kukri_c17966_634	Dominant_hets_with_0	0.0648004	0.895067	AGAINST	BROMPTON,HEREWARD,RIALTO	3A	251.17	BS00076772_51	Tdurum_contig42495_389	3A			3A			AGREE
Tdurum_contig68305_597	Codominant	0.194847	0.812518	FOR	BROMPTON,CLAIRE,HEREWARD,SOISSONS	3A	251.17	BS00076772_51	Tdurum_contig42495_389	3A			3A			AGREE
BS00097267_51	Codominant	0.000225683	0.994007	AGAINST	ALCHEMY	3A	266.65	BS00033658_51	GENE_3665_61	3A			3A			AGREE
BS00022245_51	Dominant_hets_with_2	0.000518403	0.990686	FOR	ALCHEMY,XI-19	3A	266.65	BS00033658_51	GENE_3665_61	3A			3A			AGREE
BobWhite_c5246_474	Codominant	3.43607	0.205226	FOR	ALCHEMY	3A	308.8	Tdurum_contig55443_1361	Tdurum_contig27982_568	3A			3A			AGREE
BS00097939_51	Codominant	0.00872375	0.962348	AGAINST	BROMPTON,RIALTO,XI-19	3A	308.8	Tdurum_contig55443_1361	Tdurum_contig27982_568	3A			3A			AGREE
wsnp_BE426418A_Ta_2_2	Codominant	1.09032	0.556654	FOR	BROMPTON,RIALTO,ROBIGUS,XI-19	3A	308.8	Tdurum_contig55443_1361	Tdurum_contig27982_568	3A			3A			AGREE
wsnp_BE426418A_Ta_2_1	Codominant	1.09032	0.556654	FOR	BROMPTON,RIALTO,ROBIGUS,XI-19	3A	308.8	Tdurum_contig55443_1361	Tdurum_contig27982_568	3A			3A			AGREE
BS00064065_51	Dominant_null(hets_with_0)	4.2929	0.144422	AGAINST	BROMPTON,SOISSONS	3A	308.8	Tdurum_contig55443_1361	Tdurum_contig27982_568	3A			3A			AGREE
Ra_c7114_619	Codominant	0.325372	0.763444	FOR	ROBIGUS	3A	308.8	Tdurum_contig55443_1361	Tdurum_contig27982_568	3A			3A			AGREE
RAC875_c46236_214	Codominant	1.88274	0.398613	AGAINST	BROMPTON,RIALTO,ROBIGUS,XI-19	3A	308.8	Tdurum_contig55443_1361	Tdurum_contig27982_568	3A			3A			AGREE
Tdurum_contig67686_271	Dominant_hets_with_0	2.32711	0.329478	AGAINST	CLAIRE,ROBIGUS	3A	308.8	Tdurum_contig55443_1361	Tdurum_contig27982_568	3A			3A			AGREE
IAAV2423	Codominant	0.994067	0.581558	AGAINST	XI-19	3A	308.8	Tdurum_contig55443_1361	Tdurum_contig27982_568	NA			3A			AGREE(C=NA)
BS00059618_51	Codominant	0.0154839	0.952432	AGAINST	BROMPTON,RIALTO,XI-19	3A	308.8	Tdurum_contig55443_1361	Tdurum_contig27982_568	NA			3A			AGREE(C=NA)
IACX6214	Codominant	0.305732	0.769252	FOR	SOISSONS,XI-19	3B	4.03	BobWhite_c5611_281	wsnp_Ra_c41135_48426638	3B			3B			AGREE
Excalibur_c3031_59	Dominant_null(hets_with_2)	2.54366	0.298703	AGAINST	ROBIGUS	3B	24.43	RAC875_rep_c118229_56	Kukri_rep_c107316_393	3B			3B			AGREE
wsnp_Ex_c30368_39293103	Dominant_hets_with_2	21.3629	6.63858e-05	AGAINST	HEREWARD,XI-19	3B	24.43	RAC875_rep_c118229_56	Kukri_rep_c107316_393	3B			3B			AGREE
BobWhite_c6016_214	Codominant	2.08318	0.363326	AGAINST	ROBIGUS	3B	24.43	RAC875_rep_c118229_56	Kukri_rep_c107316_393	NA			3B	3B		AGREE(C=NA)
Tdurum_contig47506_251a	Dominant_null(hets_with_0)	25.8345	7.1493e-06	FOR	SOISSONS	3B	24.43	RAC875_rep_c118229_56	Kukri_rep_c107316_393	NA			3B	3B		AGREE(C=NA)
RAC875_rep_c107068_182a	Dominant_null(hets_with_2)	2.17752	0.348904	AGAINST	ROBIGUS	3B	24.43	RAC875_rep_c118229_56	Kukri_rep_c107316_393	3B			NA			AGREE(I=NA)
RFL_Contig3626_521	Codominant	0.0895601	0.87103	AGAINST	SOISSONS,XI-19	3B	32.64	Excalibur_c9206_671	wsnp_Ra_c18153_27161629	3B			3B			AGREE
BS00087757_51	Codominant	1.83051	0.40659	AGAINST	HEREWARD,RIALTO,XI-19	3B	36.17	Tdurum_contig57914_745	BS00039218_51a	3B			3B	4B		AGREE
tplb0028p23_852	Codominant	0.0180845	0.94527	AGAINST	RIALTO,ROBIGUS,SOISSONS	3B	37.95	BS00039218_51a	BS00059383_51	NA			3B	3B		AGREE(C=NA)
tplb0028p23_691	Codominant	0.00096	0.986781	AGAINST	RIALTO,ROBIGUS,SOISSONS	3B	38.45	BS00039218_51a	BS00059383_51	3B	3A		3B	3B	3A	AGREE
BS00095247_51	Dominant_null(hets_with_2)	0.149819	0.836189	FOR	RIALTO,XI-19	3B	38.45	BS00039218_51a	BS00059383_51	3B			3B			AGREE
RFL_Contig5246_1091	Codominant	6.6451	0.0561658	AGAINST	SOISSONS	3B	39.96	BS00046375_51	IAAV8548	3B			3B			AGREE
Ku_c27771_508	Codominant	6.51194	0.0592026	AGAINST	SOISSONS	3B	40.47	Kukri_c40882_312a	IAAV3924	3B			3B			AGREE
Kukri_c17082_519a	Dominant_null(hets_with_0)	0.00466563	0.971109	AGAINST	HEREWARD,ROBIGUS	3B	40.47	Kukri_c40882_312a	IAAV3924	3B			3B			AGREE
TA004185_0427	Codominant	2.11005	0.358875	AGAINST	RIALTO,SOISSONS	3B	44.26	BS00062690_51a	BS00097558_51	NA			3B			AGREE(C=NA)
BS00022229_51a	Dominant_null(hets_with_0)	18.046	0.000325696	FOR	HEREWARD	3B	44.26	BS00062690_51a	BS00097558_51	NA			3B	3A		AGREE(C=NA)
BS00033209_51a	Dominant_null(hets_with_0)	0.229031	0.806637	FOR	ALCHEMY,CLAIRE,HEREWARD	3B	48.32	TA001028_0737	BS00070455_51	NA			3B			AGREE(C=NA)
RFL_Contig5709_3312	Codominant	2.52305	0.301385	AGAINST	HEREWARD,RIALTO,	3B	50.34	Ku_c30806_235	RAC875_c19475_61	3B			3B			AGREE
BS00079522_51	Codominant	2.30476	0.3326	AGAINST	HEREWARD,RIALTO	3B	50.34	Ku_c30806_235	RAC875_c19475_61	3B			3B			AGREE
Kukri_c1771_715	Codominant	0.808625	0.624786	AGAINST	RIALTO	3B	50.34	Ku_c30806_235	RAC875_c19475_61	3B			3B			AGREE
BS00062676_51	Codominant	1.06773	0.561402	AGAINST	RIALTO	3B	50.34	Ku_c30806_235	RAC875_c19475_61	3B			3B	3B		AGREE
RFL_Contig5709_3446a	Codominant	2.52305	0.301385	AGAINST	HEREWARD,RIALTO	3B	50.34	Ku_c30806_235	RAC875_c19475_61	NA			3B			AGREE(C=NA)
BS00023188_51	Dominant_hets_with_2	1.69362	0.430401	AGAINST	BROMPTON,HEREWARD,RIALTO,SOISSONS	3B	59.09	wsnp_CAP11_c1214_700133	Jagger_c701_84	3B			3B			AGREE
BS00064956_51	Codominant	0.359957	0.752965	AGAINST	RIALTO,XI-19	3B	61.1	BS00056258_51	BS00087825_51	3B			3B			AGREE
Excalibur_c25566_423	Codominant	0.00683761	0.96753	FOR	ALCHEMY,CLAIRE,HEREWARD	3B	61.6	RFL_Contig29_1062	TA002541_0818	3B			NA			AGREE(I=NA)
Excalibur_c25566_1000	Codominant	0.194847	0.812518	AGAINST	RIALTO,ROBIGUS,SOISSONS,XI-19	3B	64.13	Excalibur_c47078_1918	Excalibur_c35645_587	NA			3B	3B		AGREE(C=NA)
BS00025792_51a	Dominant_null(hets_with_0)	1.72535	0.42375	AGAINST	ALCHEMY,CLAIRE,ROBIGUS	3B	72.22	Excalibur_c43468_438	RAC875_rep_c74176_1804	3B			3B			AGREE
BS00010849_51	Codominant	0.783127	0.632945	AGAINST	RIALTO	3B	72.22	Excalibur_c43468_438	RAC875_rep_c74176_1804	3B			NA			AGREE(I=NA)
BobWhite_c28090_175	Codominant	0.34386	0.760268	AGAINST	BROMPTON,HEREWARD,ROBIGUS	3B	85.62	BS00066108_51	Ku_c24126_637	NA			3B			AGREE(C=NA)
RAC875_c66418_222	Dominant_hets_with_2	0.272162	0.787223	AGAINST	BROMPTON	3B	101.27	RFL_Contig2980_1409	RAC875_c79844_323	3B			NA			AGREE(I=NA)
BobWhite_c23887_53	Codominant	0.860215	0.615665	AGAINST	HEREWARD,SOISSONS	3B	121.19	Tdurum_contig31586_197	BS00023645_51	NA			3B			AGREE(C=NA)
IAAV2040	Codominant	1.80279	0.411837	AGAINST	ALCHEMY,CLAIRE	3B	177.88	GENE_1455_114	Tdurum_contig70056_242	3B			NA			AGREE(I=NA)
RAC875_rep_c110663_1499	Dominant_hets_with_2	5.3377	0.0941713	AGAINST	SOISSONS	3B	182.45	wsnp_Ex_c12220_19528388	RFL_Contig5871_1771	3B			3B			AGREE
BS00109808_51	Codominant	5.84992	0.0766761	AGAINST	SOISSONS	3B	183.45	BobWhite_c40087_93	RAC875_c16281_195	3B			3B			AGREE
BS00040246_51	Codominant	1.44444	0.477435	AGAINST	ALCHEMY,CLAIRE	3B	183.45	BobWhite_c40087_93	RAC875_c16281_195	3B			3B			AGREE
JD_c14460_122	Codominant	0.344351	0.760268	AGAINST	BROMPTON	3B	183.45	BobWhite_c40087_93	RAC875_c16281_195	NA			3B			AGREE(C=NA)
BS00076248_51	Codominant	5.46104	0.0898182	FOR	HEREWARD,RIALTO,ROBIGUS,XI-19	3B	183.45	BobWhite_c40087_93	RAC875_c16281_195	NA			3B			AGREE(C=NA)
Kukri_c13568_575	Codominant	1.29739	0.510515	AGAINST	SOISSONS	3B	194.01	wsnp_Ex_c21491_30637789	BS00048754_51	3B	3B	3D	3B	3D		AGREE
RAC875_c20041_976a	Dominant_null(hets_with_0)	1.24972	0.519443	AGAINST	BROMPTON	3B	196.53	GENE_1737_27	RAC875_c2879_2784	3B			3B			AGREE
CAP8_c1799_237	Codominant	0.00161031	0.981787	FOR	BROMPTON,HEREWARD,RIALTO,XI-19	3B	197.53	BobWhite_c40244_73	wsnp_Ex_c1676_3185400	3B			3B			AGREE
wsnp_CAP11_c323_263800	Codominant	0.00643087	0.96753	FOR	BROMPTON,HEREWARD,RIALTO,XI-19	3B	197.53	BobWhite_c40244_73	wsnp_Ex_c1676_3185400	3B			3B			AGREE
Kukri_rep_c70103_146	Codominant	0.00161031	0.981787	AGAINST	BROMPTON,HEREWARD,RIALTO,XI-19	3B	197.53	BobWhite_c40244_73	wsnp_Ex_c1676_3185400	3B			3B	3B		AGREE
wsnp_CAP11_c323_263628	Codominant	0.00161031	0.981787	FOR	BROMPTON,HEREWARD,RIALTO,XI-19	3B	197.53	BobWhite_c40244_73	wsnp_Ex_c1676_3185400	NA			3B			AGREE(C=NA)
Ku_c23207_988	Codominant	0.00643087	0.96753	FOR	BROMPTON,HEREWARD,RIALTO,XI-19	3B	197.53	BobWhite_c40244_73	wsnp_Ex_c1676_3185400	NA			3B			AGREE(C=NA)
RAC875_c3760_770	Codominant	1.34658	0.50131	AGAINST	CLAIRE	3B	199.54	BS00009549_51	Excalibur_c60319_127	NA			3B			AGREE(C=NA)
Tdurum_contig67690_183	Codominant	5.78662	0.0783982	FOR	ROBIGUS	3B	202.06	wsnp_Ex_c13154_20785032	wsnp_RFL_Contig4270_4938701	3B			3B			AGREE
Kukri_c16742_415	Codominant	3.29268	0.21596	AGAINST	HEREWARD,RIALTO,SOISSONS,XI-19	3B	202.06	wsnp_Ex_c13154_20785032	wsnp_RFL_Contig4270_4938701	NA			3B	3D	3A	AGREE(C=NA)
BS00046052_51	Codominant	3.15309	0.228983	AGAINST	HEREWARD,RIALTO,SOISSONS,XI-19	3B	202.06	wsnp_Ex_c13154_20785032	wsnp_RFL_Contig4270_4938701	NA			3B			AGREE(C=NA)
IAAV8262	Codominant	3.82802	0.176341	AGAINST	ALCHEMY,BROMPTON,CLAIRE	3B	202.06	wsnp_Ex_c13154_20785032	wsnp_RFL_Contig4270_4938701	NA			3B	3A		AGREE(C=NA)
RAC875_c57829_83	Codominant	0	1	FOR	BROMPTON,HEREWARD,RIALTO,XI-19	3B	202.06	wsnp_Ex_c13154_20785032	wsnp_RFL_Contig4270_4938701	NA			3B			AGREE(C=NA)
BS00003822_51	Codominant	5.45651	0.0900316	FOR	ROBIGUS	3B	202.06	wsnp_Ex_c13154_20785032	wsnp_RFL_Contig4270_4938701	3B			NA			AGREE(I=NA)
BS00045195_51	Codominant	0.103704	0.865866	FOR	ROBIGUS,SOISSONS	3B	205.69	Excalibur_rep_c66942_58	Tdurum_contig67350_494	NA			3B			AGREE(C=NA)
wsnp_Ex_c447_876091	Codominant	6.46615	0.0601125	FOR	ROBIGUS	3B	205.69	Excalibur_rep_c66942_58	Tdurum_contig67350_494	3B			NA			AGREE(I=NA)
BS00011728_51	Codominant	7.27708	0.0420031	FOR	ROBIGUS	3B	205.69	Excalibur_rep_c66942_58	Tdurum_contig67350_494	3B			NA			AGREE(I=NA)
BS00074997_51	Codominant	6.23077	0.0661369	AGAINST	CLAIRE,SOISSONS	3B	208.23	Excalibur_c33274_498	BS00070018_51	3B			3B	3B		AGREE
RAC875_rep_c82061_78	Codominant	3.62675	0.192086	AGAINST	ALCHEMY,BROMPTON	3B	208.23	Excalibur_c33274_498	BS00070018_51	NA			3B			AGREE(C=NA)
BS00026295_51	Codominant	3.62675	0.192086	AGAINST	ALCHEMY,BROMPTON	3B	208.23	Excalibur_c33274_498	BS00070018_51	NA			3B			AGREE(C=NA)
Kukri_c4747_330	Codominant	0.416136	0.738854	FOR	ROBIGUS,SOISSONS	3B	208.74	Tdurum_contig11443_1022	Tdurum_contig93431_485	3B			3B			AGREE
BS00093886_51	Codominant	6.12574	0.0697081	AGAINST	CLAIRE,SOISSONS	3B	208.74	Tdurum_contig11443_1022	Tdurum_contig93431_485	NA			3B			AGREE(C=NA)
BS00067588_51	Codominant	12.7292	0.00401611	AGAINST	CLAIRE,SOISSONS	3B	209.24	Tdurum_contig93431_485	Ra_c14132_2575	3B			3B			AGREE
JD_c11099_294	Codominant	7.3008	0.0420031	AGAINST	CLAIRE,SOISSONS	3B	209.24	Tdurum_contig93431_485	Ra_c14132_2575	3B			3B			AGREE
BS00046743_51	Codominant	7.41427	0.0398319	AGAINST	CLAIRE,SOISSONS	3B	209.24	Tdurum_contig93431_485	Ra_c14132_2575	3B			3B	3B		AGREE
BS00022219_51	Codominant	6.70085	0.0548656	AGAINST	CLAIRE,SOISSONS	3B	209.24	Tdurum_contig93431_485	Ra_c14132_2575	3B			3B			AGREE
BS00022140_51	Codominant	6.23077	0.0661369	AGAINST	CLAIRE,SOISSONS	3B	209.24	Tdurum_contig93431_485	Ra_c14132_2575	3B			3B			AGREE
BobWhite_rep_c50457_813	Codominant	4.36893	0.140091	AGAINST	ALCHEMY,BROMPTON	3B	209.74	Tdurum_contig93431_485	Ra_c14132_2575	NA			3B			AGREE(C=NA)
GENE_1704_398	Codominant	4.45934	0.134166	AGAINST	ALCHEMY,BROMPTON	3B	209.74	Tdurum_contig93431_485	Ra_c14132_2575	3B			NA			AGREE(I=NA)
Kukri_c5793_1983	Codominant	2.76936	0.271406	AGAINST	HEREWARD,RIALTO,SOISSONS,XI-19	3B	210.75	Ra_c69_1443	BS00072994_51	3B			3B			AGREE
Tdurum_contig48224_272	Codominant	5.10204	0.102976	AGAINST	BROMPTON	3B	210.75	Ra_c69_1443	BS00072994_51	3B			3B	3B		AGREE
Tdurum_contig63110_433	Codominant	5.10204	0.102976	AGAINST	BROMPTON	3B	210.75	Ra_c69_1443	BS00072994_51	3B			3B			AGREE
BS00068494_51	Codominant	5.10204	0.102976	AGAINST	BROMPTON	3B	210.75	Ra_c69_1443	BS00072994_51	3B			3B			AGREE
TA002266_1244	Codominant	5.04224	0.105252	AGAINST	BROMPTON	3B	210.75	Ra_c69_1443	BS00072994_51	NA			3B	3B		AGREE(C=NA)
wsnp_Ex_rep_c66896_65307566	Codominant	7.46434	0.0392478	FOR	ROBIGUS	3B	213.26	BS00052057_51	BS00078844_51	NA			3B	3B		AGREE(C=NA)
Excalibur_c23486_1091	Codominant	3.9636	0.167142	AGAINST	BROMPTON	3B	216.29	wsnp_JD_c4413_5541190	wsnp_Ex_c8208_13870372	3B			3B			AGREE
BS00033737_51	Codominant	3.67413	0.18831	FOR	ROBIGUS,SOISSONS	3B	216.79	wsnp_JD_c4413_5541190	wsnp_Ex_c8208_13870372	3B			3B			AGREE
Excalibur_c20837_868	Codominant	0.89476	0.606106	AGAINST	ALCHEMY,RIALTO,XI-19	3B	216.79	wsnp_JD_c4413_5541190	wsnp_Ex_c8208_13870372	3B			3B	3B		AGREE
BS00086718_51	Codominant	9.46679	0.017418	FOR	ROBIGUS	3B	216.79	wsnp_JD_c4413_5541190	wsnp_Ex_c8208_13870372	3B			3B			AGREE
IACX11202	Codominant	0.89476	0.606106	AGAINST	ALCHEMY,RIALTO,XI-19	3B	216.79	wsnp_JD_c4413_5541190	wsnp_Ex_c8208_13870372	3B			3B			AGREE
BS00057451_51	Codominant	2.68853	0.281816	FOR	ROBIGUS,SOISSONS	3B	216.79	wsnp_JD_c4413_5541190	wsnp_Ex_c8208_13870372	3B			3B			AGREE
Excalibur_c5921_1315	Codominant	3.28155	0.217171	AGAINST	BROMPTON,HEREWARD	3B	216.79	wsnp_JD_c4413_5541190	wsnp_Ex_c8208_13870372	NA			3B			AGREE(C=NA)
BobWhite_c45623_215	Codominant	0.418301	0.738854	AGAINST	CLAIRE,HEREWARD,RIALTO,XI-19	3B	216.79	wsnp_JD_c4413_5541190	wsnp_Ex_c8208_13870372	NA			3B			AGREE(C=NA)
CAP8_s9973_290	Dominant_hets_with_2	8.62231	0.0249728	FOR	ROBIGUS	3B	216.79	wsnp_JD_c4413_5541190	wsnp_Ex_c8208_13870372	NA			3B			AGREE(C=NA)
BobWhite_c3295_729	Dominant_hets_with_2	1.72535	0.42375	AGAINST	ALCHEMY,RIALTO,XI-19	3B	216.79	wsnp_JD_c4413_5541190	wsnp_Ex_c8208_13870372	NA			3B			AGREE(C=NA)
RAC875_rep_c71248_689	Codominant	0.426087	0.737401	AGAINST	HEREWARD,RIALTO,XI-19	3B	218.31	wsnp_Ex_c8208_13870372	Ku_c24974_674	3B	3A	NA	3B	3A		AGREE
Tdurum_contig11905_1690	Codominant	10.2238	0.0126484	FOR	ROBIGUS	3B	218.31	wsnp_Ex_c8208_13870372	Ku_c24974_674	3B			3B			AGREE
Kukri_c5347_811	Codominant	2.11075	0.358875	FOR	BROMPTON,HEREWARD,ROBIGUS,SOISSONS	3B	219.82	Excalibur_c41924_153	Tdurum_contig61601_447	3B			3B			AGREE
BS00003727_51	Codominant	2.11075	0.358875	FOR	BROMPTON,HEREWARD,ROBIGUS,SOISSONS	3B	219.82	Excalibur_c41924_153	Tdurum_contig61601_447	3B			3B			AGREE
BS00037225_51	Codominant	2.11075	0.358875	FOR	BROMPTON,HEREWARD,ROBIGUS,SOISSONS	3B	219.82	Excalibur_c41924_153	Tdurum_contig61601_447	3B			3B			AGREE
RAC875_rep_c77684_470	Codominant	12.6175	0.00422328	AGAINST	BROMPTON,CLAIRE,SOISSONS	3B	220.32	BS00038351_51	Tdurum_contig32277_121	3B			3B			AGREE
wsnp_JD_c9360_10216330	Codominant	9.46885	0.017418	AGAINST	BROMPTON,CLAIRE,HEREWARD,SOISSONS	3B	220.83	Excalibur_c18410_136	BS00059416_51	3B			3B			AGREE
Excalibur_c30527_559	Codominant	5.61165	0.0846433	AGAINST	ALCHEMY,BROMPTON	3B	222.85	Kukri_rep_c94476_152	BS00022403_51	3B			NA			AGREE(I=NA)
IACX11310	Codominant	5.37634	0.0928482	AGAINST	ALCHEMY,BROMPTON	3B	223.35	BS00022403_51	Excalibur_c5309_286	3B			3B			AGREE
wsnp_Ex_c3096_5708642	Codominant	5.37634	0.0928482	AGAINST	ALCHEMY,BROMPTON	3B	223.35	BS00022403_51	Excalibur_c5309_286	3B			3B			AGREE
wsnp_Ku_c13311_21255428	Codominant	0.0257218	0.931986	AGAINST	ALCHEMY,HEREWARD	3B	224.36	Kukri_c60633_257	Tdurum_contig100004_204	3B			3B			AGREE
Ra_c4329_599	Codominant	0.730133	0.647514	AGAINST	ALCHEMY,HEREWARD	3B	224.86	Kukri_c60633_257	Tdurum_contig100004_204	3B			3B			AGREE
Excalibur_c48841_1380	Dominant_hets_with_0	21.2133	7.15031e-05	FOR	ROBIGUS	3B	224.86	Kukri_c60633_257	Tdurum_contig100004_204	NA			3B			AGREE(C=NA)
wsnp_Ku_c13311_21255891	Codominant	0.615548	0.685709	AGAINST	ALCHEMY,HEREWARD	3B	225.36	Tdurum_contig100004_204	wsnp_Ex_c700_1379957	3B			3B			AGREE
Kukri_c25794_863	Codominant	8.49329	0.0264738	FOR	BROMPTON,HEREWARD,ROBIGUS	3B	226.87	BS00097374_51	BS00063946_51	3B			3B			AGREE
BS00106726_51	Dominant_null(hets_with_2)	12.1353	0.0052831	FOR	ROBIGUS,SOISSONS	3B	226.87	BS00097374_51	BS00063946_51	3B			3B			AGREE
wsnp_JD_c10602_11238420	Codominant	0.808612	0.624786	AGAINST	ALCHEMY,HEREWARD	3B	226.87	BS00097374_51	BS00063946_51	3B			3B			AGREE
wsnp_Ku_rep_c73198_72796386	Codominant	6.43957	0.0607806	FOR	BROMPTON,ROBIGUS	3B	227.37	Tdurum_contig42366_944	BS00057988_51	3B			NA			AGREE(I=NA)
IAAV3736	Codominant_het_parent	1.00544	0.578611	FOR	BROMPTON,HEREWARD,ROBIGUS,SOISSONS	3B	227.88	GENE_1785_732	BS00067833_51	3B			3B			AGREE
BS00042822_51	Codominant	0.294813	0.77486	AGAINST	HEREWARD	3B	227.88	GENE_1785_732	BS00067833_51	3B			3B			AGREE
BS00047796_51	Codominant	0.615105	0.685709	AGAINST	HEREWARD	3B	227.88	GENE_1785_732	BS00067833_51	3B			3B			AGREE
TA005260_0974	Codominant	1.18192	0.536129	AGAINST	HEREWARD,SOISSONS	3B	227.88	GENE_1785_732	BS00067833_51	NA			3B			AGREE(C=NA)
RAC875_c10595_473	Codominant	13.3975	0.00295098	FOR	HEREWARD,ROBIGUS	3B	229.92	BS00067833_51	Tdurum_contig59953_282	3B			3B			AGREE
Ku_c46571_2583	Codominant	1.18192	0.536129	AGAINST	HEREWARD,SOISSONS	3B	233.55	RFL_Contig4186_852	BS00095515_51	3B	3D		3B			AGREE
BS00093892_51	Dominant_hets_with_2	52.8569	1.10404e-10	FOR	ROBIGUS	3B	234.05	BS00095515_51	GENE_0293_346	3B			3B			AGREE
BS00047205_51	Dominant_null(hets_with_0)	2.96122	0.248247	AGAINST	ALCHEMY,CLAIRE,SOISSONS	3B	236.09	BS00095515_51	GENE_0293_346	3B			3B			AGREE
BobWhite_c14365_59	Codominant	25.1365	1.00685e-05	FOR	ROBIGUS	3B	236.09	BS00095515_51	GENE_0293_346	3B			3B			AGREE
BS00047204_51	Codominant	8.65359	0.0247163	AGAINST	ALCHEMY,CLAIRE,SOISSONS	3B	238.1	Ex_c39713_478	BS00026062_51	3B			3B			AGREE
Excalibur_c30705_574	Codominant	0.139355	0.844577	AGAINST	RIALTO,SOISSONS,XI-19	3B	238.1	Ex_c39713_478	BS00026062_51	3B	3D		3B			AGREE
BS00042297_51	Dominant_hets_with_0	2.19025	0.348573	FOR	HEREWARD,SOISSONS	3B	238.1	Ex_c39713_478	BS00026062_51	3B			3B			AGREE
RAC875_c35720_229	Codominant	0.139355	0.844577	AGAINST	RIALTO,SOISSONS,XI-19	3B	238.1	Ex_c39713_478	BS00026062_51	3B			3B			AGREE
BobWhite_c2937_1426	Codominant	0.139355	0.844577	AGAINST	RIALTO,SOISSONS,XI-19	3B	238.1	Ex_c39713_478	BS00026062_51	3B			3B			AGREE
RAC875_c35720_456	Codominant	0.139355	0.844577	AGAINST	RIALTO,SOISSONS,XI-19	3B	238.1	Ex_c39713_478	BS00026062_51	3B			3B			AGREE
GENE_1511_622	Codominant	0.139355	0.844577	AGAINST	RIALTO,SOISSONS,XI-19	3B	238.1	Ex_c39713_478	BS00026062_51	3B			3B			AGREE
TA002089_1495	Codominant	0.139355	0.844577	AGAINST	RIALTO,SOISSONS,XI-19	3B	238.1	Ex_c39713_478	BS00026062_51	NA			3B	3D		AGREE(C=NA)
Excalibur_c20392_1075	Codominant	0.139355	0.844577	AGAINST	RIALTO,SOISSONS,XI-19	3B	238.1	Ex_c39713_478	BS00026062_51	NA			3B	3D		AGREE(C=NA)
Kukri_rep_c112440_422	Codominant	0.00359389	0.972502	AGAINST	SOISSONS	3B	239.62	BS00024496_51	RAC875_c9930_191	3B	3D		3B	3D		AGREE
Tdurum_contig21756_137	Codominant	18.5402	0.000255633	FOR	HEREWARD,ROBIGUS	3B	241.15	BS00070210_51	BS00024883_51	3B			3B			AGREE
Excalibur_c3341_519	Codominant	19.0022	0.000206921	FOR	HEREWARD,ROBIGUS	3B	245.2	D_GBUVHFX01BFAWD_100	TA005738_0654	NA			3B	3D	3A	AGREE(C=NA)
BS00030651_51	Codominant	2.12745	0.356408	AGAINST	ALCHEMY,BROMPTON,CLAIRE	3B	256.83	BS00076457_51	BS00057343_51	3B			3B			AGREE
wsnp_Ex_c13217_20858600	Codominant	0.933333	0.595675	AGAINST	HEREWARD,SOISSONS	3B	256.83	BS00076457_51	BS00057343_51	NA			3B			AGREE(C=NA)
Tdurum_contig46030_580	Codominant	2.45719	0.311745	FOR	HEREWARD,RIALTO,ROBIGUS,XI-19	3B	256.83	BS00076457_51	BS00057343_51	NA			3B	3B	2B	AGREE(C=NA)
BS00070211_51	Codominant	0.764021	0.637691	FOR	RIALTO,XI-19	3B	256.83	BS00076457_51	BS00057343_51	NA			3B			AGREE(C=NA)
TA006103_0916b	Codominant	1.32967	0.503672	AGAINST	SOISSONS	3B	270.25	Kukri_c89530_189	Excalibur_c3556_1758	NA			3B			AGREE(C=NA)
TA006289_1238	Codominant	1.62032	0.446525	AGAINST	SOISSONS	3B	270.25	Kukri_c89530_189	Excalibur_c3556_1758	NA			3B			AGREE(C=NA)
BS00087694_51	Codominant	1.40849	0.485772	FOR	HEREWARD	3B	283.64	Tdurum_contig59566_1534	Tdurum_contig11114_335a	3B			3B			AGREE
Ex_c2420_463	Dominant_null(hets_with_0)	4.88222	0.112322	AGAINST	CLAIRE,RIALTO,XI-19	3B	283.64	Tdurum_contig59566_1534	Tdurum_contig11114_335a	3B			3B			AGREE
RAC875_rep_c77832_143	Codominant	0.065429	0.894851	FOR	XI-19	3B	283.64	Tdurum_contig59566_1534	Tdurum_contig11114_335a	NA			3B			AGREE(C=NA)
CAP12_c1468_114	Codominant	0	1	FOR	XI-19	3B	283.64	Tdurum_contig59566_1534	Tdurum_contig11114_335a	NA			3B			AGREE(C=NA)
CAP11_c766_319	Codominant	3.02246	0.243161	AGAINST	ROBIGUS	3D	100.88	Ku_c2845_342	Ku_c6080_1667	3D			3D			AGREE
D_contig79290_372	Codominant	1.20266	0.531041	AGAINST	BROMPTON	3D	100.88	Ku_c2845_342	Ku_c6080_1667	3D			3D			AGREE
BS00069431_51	Codominant	0.609756	0.686602	FOR	HEREWARD,RIALTO,XI-19	3D	113.4	BobWhite_c27163_179	BS00078473_51	3D			3D			AGREE
BS00068012_51	Codominant	0.362891	0.752965	FOR	HEREWARD,RIALTO,XI-19	3D	113.4	BobWhite_c27163_179	BS00078473_51	3D			3D			AGREE
Ra_c33823_278	Codominant	24.0527	1.73852e-05	AGAINST	BROMPTON,RIALTO,SOISSONS	3D	127.86	BS00021920_51	BS00025843_51	NA			3D			AGREE(C=NA)
CAP12_c2615_128	Codominant	2.79171	0.268275	AGAINST	RIALTO,ROBIGUS,XI-19	3D	162.2	BS00004334_51	IACX5824	3D			3D			AGREE
Ra_c23432_639	Codominant	0.994067	0.581558	AGAINST	HEREWARD	3D	162.2	BS00004334_51	IACX5824	3D			3D			AGREE
D_contig03997_573	Codominant	0.0641229	0.895081	FOR	CLAIRE,XI-19	3D	184.23	Kukri_c4636_1032	Kukri_c1764_840	3D			3D			AGREE
BS00097485_51	Codominant	0.706624	0.653937	AGAINST	BROMPTON,CLAIRE,RIALTO	3D	194.51	Excalibur_c21265_461	Kukri_c63797_354	3D			NA			AGREE(I=NA)
BS00074614_51a	Dominant_null(hets_with_0)	0.0519211	0.907076	FOR	BROMPTON,RIALTO	4A	54.62	Tdurum_contig11919_360	wsnp_CAP8_c1013_646748	4A			4A			AGREE
wsnp_Ex_c14478_22481430	Codominant	0.515247	0.709399	AGAINST	ALCHEMY,BROMPTON,XI-19	4A	55.12	Tdurum_contig11919_360	wsnp_CAP8_c1013_646748	4A			4A			AGREE
wsnp_BE405275A_Ta_1_1	Codominant	13.6752	0.00257237	AGAINST	ALCHEMY,ROBIGUS	4A	58.69	wsnp_Ex_c13105_20721321	Ra_c492_1845	4A			4A			AGREE
wsnp_RFL_Contig2771_2524880	Codominant	13.2929	0.0030977	AGAINST	ALCHEMY,ROBIGUS	4A	58.69	wsnp_Ex_c13105_20721321	Ra_c492_1845	NA			4A			AGREE(C=NA)
BS00077635_51	Codominant	9.16817	0.019938	AGAINST	ALCHEMY,CLAIRE,SOISSONS	4A	85.08	BS00103813_51	Excalibur_c11040_276	4A			4A			AGREE
wsnp_Ex_rep_c66600_64897324	Dominant_null(hets_with_2)	1.6052	0.446668	FOR	SOISSONS	4A	110.06	BobWhite_c19919_516	BS00092859_51	4A			4A			AGREE
CAP11_c1948_102	Dominant_hets_unclear	0.37581	0.751387	FOR	SOISSONS	4A	110.06	BobWhite_c19919_516	BS00092859_51	4A	4D		4A			AGREE
Excalibur_rep_c103956_467	Codominant_het_parent	0.0214968	0.939883	FOR	ROBIGUS,SOISSONS	4A	110.57	IACX2890	wsnp_Ex_c11684_18805687	4A	4D		4A	4B	4D	AGREE
wsnp_JD_c27162_22206547	Codominant	7.00181	0.0475394	FOR	XI-19	4A	117.15	RAC875_c17918_321	Tdurum_contig11791_990	NA			4A			AGREE(C=NA)
BobWhite_rep_c50869_1676	Dominant_null(hets_with_2)	0.410798	0.738854	AGAINST	CLAIRE	4A	129.7	wsnp_Ex_c11619_18714738	BS00099725_51	NA			4A			AGREE(C=NA)
wsnp_Ku_c3081_5776947	Codominant	0.109402	0.864979	AGAINST	BROMPTON,CLAIRE,XI-19	4A	131.23	RAC875_c20429_903	BS00022418_51	4A			4A			AGREE
BS00049911_51	Codominant	0.0385067	0.918112	AGAINST	BROMPTON,CLAIRE,XI-19	4A	131.23	RAC875_c20429_903	BS00022418_51	4A			4A			AGREE
Ra_c3111_1623	Codominant	0.130667	0.847671	AGAINST	BROMPTON,CLAIRE,XI-19	4A	131.23	RAC875_c20429_903	BS00022418_51	4A			4A			AGREE
BS00022052_51	Dominant_hets_with_0	1.53055	0.462395	AGAINST	XI-19	4A	131.23	RAC875_c20429_903	BS00022418_51	NA			4A			AGREE(C=NA)
BS00092860_51	Dominant_null(hets_with_2)	1.30793	0.509017	AGAINST	HEREWARD,RIALTO,ROBIGUS,SOISSONS	4A	132.74	BS00108849_51	wsnp_Ex_c41074_47987860	4A			4A	4A	4A	AGREE
BS00022839_51a	Dominant_null(hets_with_0)	2.42706	0.315141	AGAINST	HEREWARD,RIALTO,ROBIGUS	4A	132.74	BS00108849_51	wsnp_Ex_c41074_47987860	NA			4A			AGREE(C=NA)
BS00094887_51a	Dominant_null(hets_with_0)	2.42706	0.315141	AGAINST	HEREWARD,RIALTO,ROBIGUS	4A	132.74	BS00108849_51	wsnp_Ex_c41074_47987860	NA			4A			AGREE(C=NA)
wsnp_Ex_c2288_4293430	Codominant	1.62032	0.446525	AGAINST	SOISSONS	4A	133.75	BS00012482_51	BS00080927_51	4A			4A			AGREE
tplb0033c09_1345	Codominant	1.62032	0.446525	AGAINST	SOISSONS	4A	133.75	BS00012482_51	BS00080927_51	4A			4A	5B		AGREE
Excalibur_c5624_1026	Codominant	1.58491	0.451232	AGAINST	SOISSONS	4A	133.75	BS00012482_51	BS00080927_51	4A	4B	4D	4A	4B	4D	AGREE
Kukri_c29142_473	Codominant	1.62032	0.446525	AGAINST	SOISSONS	4A	133.75	BS00012482_51	BS00080927_51	NA			4A			AGREE(C=NA)
Kukri_c29142_1046	Codominant	1.62032	0.446525	AGAINST	SOISSONS	4A	133.75	BS00012482_51	BS00080927_51	NA			4A			AGREE(C=NA)
Kukri_c29142_450	Codominant	1.62032	0.446525	AGAINST	SOISSONS	4A	133.75	BS00012482_51	BS00080927_51	NA			4A			AGREE(C=NA)
Kukri_c29142_747	Codominant	1.62032	0.446525	AGAINST	SOISSONS	4A	133.75	BS00012482_51	BS00080927_51	NA			4A			AGREE(C=NA)
RAC875_c51971_428	Codominant	0.581451	0.688831	AGAINST	HEREWARD,RIALTO,SOISSONS	4A	146.53	Excalibur_c3988_1660	BS00066809_51	4A			4A			AGREE
wsnp_Ku_c4924_8816643	Dominant_hets_with_0	0.228616	0.806637	FOR	SOISSONS,XI-19	4A	146.53	Excalibur_c3988_1660	BS00066809_51	NA			4A			AGREE(C=NA)
Excalibur_c21964_237	Codominant	0.310924	0.769252	AGAINST	XI-19	4A	176.86	Tdurum_contig41127_265	RFL_Contig3841_1986	4A			4A			AGREE
BS00065444_51	Codominant	0.245768	0.800435	AGAINST	XI-19	4A	179.38	wsnp_Ku_c20783_30448706	BS00063752_51	NA			4A	4A		AGREE(C=NA)
RAC875_c7978_362	Dominant_hets_with_0	9.33681	0.0183831	FOR	XI-19	4A	182.39	Kukri_c22602_1076	Kukri_c21086_843	NA			4A			AGREE(C=NA)
BS00070995_51a	Dominant_null(hets_with_0)	14.9036	0.00141378	AGAINST	ROBIGUS	4A	218.3	Tdurum_contig42638_531	IAAV883a	4A			4A			AGREE
BobWhite_c8680_993	Dominant_hets_with_2	5.3377	0.0941713	AGAINST	ROBIGUS	4A	218.3	Tdurum_contig42638_531	IAAV883a	4A			4A			AGREE
BS00110758_51a	Dominant_null(hets_with_0)	14.8117	0.00148077	AGAINST	ROBIGUS	4A	218.3	Tdurum_contig42638_531	IAAV883a	4A			4A	4A		AGREE
BobWhite_c31092_346	Dominant_hets_with_2	12.2695	0.00495179	AGAINST	ROBIGUS	4A	218.3	Tdurum_contig42638_531	IAAV883a	4A			4A			AGREE
Excalibur_c9166_1150	Codominant	14.446	0.00176426	AGAINST	ROBIGUS	4A	218.3	Tdurum_contig42638_531	IAAV883a	4A			4A			AGREE
BS00081698_51a	Dominant_null(hets_with_0)	14.9036	0.00141378	AGAINST	ROBIGUS	4A	218.3	Tdurum_contig42638_531	IAAV883a	4A			4A			AGREE
BS00009680_51a	Dominant_null(hets_with_0)	14.9036	0.00141378	AGAINST	ROBIGUS	4A	218.3	Tdurum_contig42638_531	IAAV883a	4A			4A			AGREE
Tdurum_contig27944_266	Dominant_null(hets_with_2)	14.9036	0.00141378	AGAINST	ROBIGUS	4A	218.3	Tdurum_contig42638_531	IAAV883a	4A			4A			AGREE
BS00079091_51	Dominant_hets_unclear	15.8385	0.000953832	AGAINST	ROBIGUS	4A	218.3	Tdurum_contig42638_531	IAAV883a	4A			4A			AGREE
Ex_c14135_1819	Dominant_null(hets_with_2)	6.85588	0.0510653	AGAINST	HEREWARD,ROBIGUS	4A	218.3	Tdurum_contig42638_531	IAAV883a	4A			4A			AGREE
Excalibur_c41533_321a	Dominant_null(hets_with_0)	14.9036	0.00141378	AGAINST	ROBIGUS	4A	218.3	Tdurum_contig42638_531	IAAV883a	4A			4A			AGREE
BS00110281_51a	Dominant_null(hets_with_0)	14.9036	0.00141378	AGAINST	ROBIGUS	4A	218.3	Tdurum_contig42638_531	IAAV883a	4A			4A			AGREE
BS00100013_51	Codominant	6.10563	0.0703298	AGAINST	ROBIGUS	4A	218.3	Tdurum_contig42638_531	IAAV883a	4A			4A			AGREE
RFL_Contig3424_931a	Dominant_null(hets_with_0)	14.9036	0.00141378	AGAINST	ROBIGUS	4A	218.3	Tdurum_contig42638_531	IAAV883a	4A			4A			AGREE
Ex_c103537_874a	Dominant_null(hets_with_0)	14.9036	0.00141378	AGAINST	ROBIGUS	4A	218.3	Tdurum_contig42638_531	IAAV883a	4A			4A	4A		AGREE
Excalibur_c33995_302a	Dominant_null(hets_with_0)	15.8385	0.000953832	AGAINST	ROBIGUS	4A	218.3	Tdurum_contig42638_531	IAAV883a	4A			4A	4A		AGREE
RAC875_c36363_222	Codominant	0.790597	0.631314	FOR	HEREWARD	4A	218.3	Tdurum_contig42638_531	IAAV883a	4A			4A	7D		AGREE
JD_c581_466	Dominant_null(hets_with_2)	14.9036	0.00141378	AGAINST	ROBIGUS	4A	218.3	Tdurum_contig42638_531	IAAV883a	4A			4A			AGREE
BS00111039_51	Dominant_hets_with_0	14.9036	0.00141378	AGAINST	ROBIGUS	4A	218.3	Tdurum_contig42638_531	IAAV883a	4A			4A			AGREE
Kukri_c48943_1149	Codominant	0.0895601	0.87103	AGAINST	ROBIGUS,XI-19	4A	218.3	Tdurum_contig42638_531	IAAV883a	4A			4A			AGREE
Ra_c6672_1679a	Dominant_null(hets_with_0)	14.9036	0.00141378	AGAINST	ROBIGUS	4A	218.3	Tdurum_contig42638_531	IAAV883a	4A			4A			AGREE
Jagger_c8310_70	Dominant_null(hets_with_2)	14.9036	0.00141378	AGAINST	ROBIGUS	4A	218.3	Tdurum_contig42638_531	IAAV883a	4A			4A	4A		AGREE
BS00010202_51	Codominant	14.7327	0.00154142	AGAINST	ROBIGUS,XI-19	4A	218.3	Tdurum_contig42638_531	IAAV883a	4A			4A			AGREE
Tdurum_contig46583_2364a	Dominant_null(hets_with_0)	0.112908	0.862366	AGAINST	ROBIGUS,SOISSONS,XI-19	4A	218.3	Tdurum_contig42638_531	IAAV883a	4A			4A			AGREE
BS00036649_51a	Dominant_null(hets_with_0)	1.14308	0.543179	AGAINST	ALCHEMY,CLAIRE,XI-19	4A	218.3	Tdurum_contig42638_531	IAAV883a	4A			4A			AGREE
Tdurum_contig71513_242	Dominant_null(hets_with_0)	0.161964	0.829888	AGAINST	XI-19	4A	218.3	Tdurum_contig42638_531	IAAV883a	4A			4A			AGREE
Kukri_c3866_718	Dominant_hets_with_2	14.9036	0.00141378	AGAINST	ROBIGUS	4A	218.3	Tdurum_contig42638_531	IAAV883a	4A			4A			AGREE
BS00087277_51	Dominant_hets_with_2	14.9036	0.00141378	AGAINST	ROBIGUS	4A	218.3	Tdurum_contig42638_531	IAAV883a	4A			4A			AGREE
BS00104640_51a	Dominant_null(hets_with_0)	14.9036	0.00141378	AGAINST	ROBIGUS	4A	218.3	Tdurum_contig42638_531	IAAV883a	4A			4A			AGREE
BS00084043_51a	Dominant_null(hets_with_0)	0.4499	0.729124	FOR	HEREWARD	4A	218.3	Tdurum_contig42638_531	IAAV883a	4A			4A			AGREE
BS00064269_51	Codominant	0.737211	0.646358	FOR	HEREWARD,RIALTO	4A	218.3	Tdurum_contig42638_531	IAAV883a	4A			4A	4A		AGREE
Tdurum_contig65718_209	Codominant	2.32154	0.329871	AGAINST	BROMPTON,ROBIGUS,SOISSONS,XI-19	4A	218.3	Tdurum_contig42638_531	IAAV883a	4A			4A			AGREE
Excalibur_c1952_994	Dominant_hets_with_2	0.161964	0.829888	AGAINST	XI-19	4A	218.3	Tdurum_contig42638_531	IAAV883a	NA			4A			AGREE(C=NA)
wsnp_CAP11_c8366_3622210	Dominant_hets_with_2	0.449456	0.729124	AGAINST	BROMPTON,ROBIGUS,SOISSONS,XI-19	4A	218.3	Tdurum_contig42638_531	IAAV883a	NA			4A			AGREE(C=NA)
Excalibur_c113341_139	Dominant_hets_with_0	13.9971	0.00218095	AGAINST	ROBIGUS	4A	218.3	Tdurum_contig42638_531	IAAV883a	NA			4A	7A		AGREE(C=NA)
Excalibur_c19666_989	Codominant	8.0833	0.0318246	AGAINST	ROBIGUS	4A	218.3	Tdurum_contig42638_531	IAAV883a	NA			4A			AGREE(C=NA)
BS00022932_51a	Dominant_null(hets_with_0)	14.9036	0.00141378	AGAINST	ROBIGUS	4A	218.3	Tdurum_contig42638_531	IAAV883a	NA			4A			AGREE(C=NA)
BS00045454_51a	Dominant_null(hets_with_0)	14.9036	0.00141378	AGAINST	ROBIGUS	4A	218.3	Tdurum_contig42638_531	IAAV883a	NA			4A			AGREE(C=NA)
BS00022998_51a	Dominant_null(hets_with_2)	12.2695	0.00495179	AGAINST	ROBIGUS	4A	218.3	Tdurum_contig42638_531	IAAV883a	NA			4A			AGREE(C=NA)
BS00070687_51a	Dominant_null(hets_with_0)	14.9036	0.00141378	AGAINST	ROBIGUS	4A	218.3	Tdurum_contig42638_531	IAAV883a	NA			4A			AGREE(C=NA)
BS00075049_51a	Dominant_null(hets_with_0)	14.9036	0.00141378	AGAINST	ROBIGUS	4A	218.3	Tdurum_contig42638_531	IAAV883a	NA			4A			AGREE(C=NA)
BS00093255_51a	Dominant_null(hets_with_0)	14.9036	0.00141378	AGAINST	ROBIGUS	4A	218.3	Tdurum_contig42638_531	IAAV883a	NA			4A			AGREE(C=NA)
Excalibur_c21395_1464a	Dominant_null(hets_with_0)	14.9036	0.00141378	AGAINST	ROBIGUS	4A	218.3	Tdurum_contig42638_531	IAAV883a	NA			4A	4A		AGREE(C=NA)
BS00110926_51a	Dominant_null(hets_with_0)	14.9036	0.00141378	AGAINST	ROBIGUS	4A	218.3	Tdurum_contig42638_531	IAAV883a	NA			4A			AGREE(C=NA)
Excalibur_c33012_132	Dominant_hets_unclear	15.4637	0.0011219	AGAINST	ROBIGUS	4A	218.3	Tdurum_contig42638_531	IAAV883a	NA			4A			AGREE(C=NA)
BS00110021_51a	Dominant_null(hets_with_0)	0.4499	0.729124	FOR	HEREWARD	4A	218.3	Tdurum_contig42638_531	IAAV883a	NA			4A			AGREE(C=NA)
BS00110193_51a	Dominant_null(hets_with_0)	0.4499	0.729124	FOR	HEREWARD	4A	218.3	Tdurum_contig42638_531	IAAV883a	NA			4A			AGREE(C=NA)
BS00049695_51a	Dominant_null(hets_with_0)	14.9036	0.00141378	AGAINST	ROBIGUS	4A	218.3	Tdurum_contig42638_531	IAAV883a	NA			4A			AGREE(C=NA)
Excalibur_c261_1782	Dominant_null(hets_with_0)	14.9036	0.00141378	AGAINST	ROBIGUS	4A	218.3	Tdurum_contig42638_531	IAAV883a	NA			4A	4A	4A	AGREE(C=NA)
Excalibur_c39447_143a	Dominant_null(hets_with_2)	14.9036	0.00141378	AGAINST	ROBIGUS	4A	218.3	Tdurum_contig42638_531	IAAV883a	NA			4A	4A	4A	AGREE(C=NA)
BS00045555_51a	Dominant_null(hets_with_0)	14.9036	0.00141378	AGAINST	ROBIGUS	4A	218.3	Tdurum_contig42638_531	IAAV883a	NA			4A			AGREE(C=NA)
Excalibur_c41613_367a	Dominant_hets_with_2	0.139291	0.844577	AGAINST	XI-19	4A	218.3	Tdurum_contig42638_531	IAAV883a	NA			4A	4A	4A	AGREE(C=NA)
RAC875_c4965_321	Dominant_hets_with_0	2.54366	0.298703	AGAINST	XI-19	4A	218.3	Tdurum_contig42638_531	IAAV883a	NA			4A	7A		AGREE(C=NA)
wsnp_Ex_c17294_25964947a	Dominant_null(hets_with_0)	14.8117	0.00148077	AGAINST	ROBIGUS	4A	218.3	Tdurum_contig42638_531	IAAV883a	NA			4A			AGREE(C=NA)
Excalibur_c17294_296	Dominant_hets_with_0	14.9036	0.00141378	AGAINST	ROBIGUS	4A	218.3	Tdurum_contig42638_531	IAAV883a	NA			4A			AGREE(C=NA)
BS00010645_51	Dominant_hets_unclear	12.2695	0.00495179	AGAINST	ROBIGUS	4A	218.3	Tdurum_contig42638_531	IAAV883a	NA			4A			AGREE(C=NA)
BS00076344_51	Dominant_hets_with_2	30.9107	5.54003e-07	FOR	ROBIGUS	4A	218.3	Tdurum_contig42638_531	IAAV883a	NA			4A			AGREE(C=NA)
Excalibur_c21395_291	Dominant_hets_with_2	17.5	0.000424797	AGAINST	ROBIGUS	4A	218.3	Tdurum_contig42638_531	IAAV883a	NA			4A	4A		AGREE(C=NA)
BS00109683_51	Codominant	1.07291	0.560289	AGAINST	ALCHEMY,BROMPTON,SOISSONS	4A	218.3	Tdurum_contig42638_531	IAAV883a	NA			4A			AGREE(C=NA)
Ex_c101560_2288a	Dominant_null(hets_with_0)	14.9036	0.00141378	AGAINST	ROBIGUS	4A	218.3	Tdurum_contig42638_531	IAAV883a	4A			NA			AGREE(I=NA)
RAC875_c82470_174a	Dominant_null(hets_with_2)	14.9036	0.00141378	AGAINST	ROBIGUS	4A	218.3	Tdurum_contig42638_531	IAAV883a	4A			NA			AGREE(I=NA)
RAC875_rep_c105718_430	Codominant	31.6531	3.80152e-07	AGAINST	BROMPTON,ROBIGUS,SOISSONS	4B	19.24	Kukri_c23338_624	RAC875_c24098_141	4B			4B			AGREE
BobWhite_rep_c49034_167	Codominant	34.3394	1.01574e-07	AGAINST	BROMPTON,ROBIGUS,SOISSONS	4B	19.24	Kukri_c23338_624	RAC875_c24098_141	4B			4B			AGREE
Tdurum_contig33737_157	Codominant	35.5912	5.55213e-08	AGAINST	BROMPTON,ROBIGUS,SOISSONS	4B	19.24	Kukri_c23338_624	RAC875_c24098_141	4B			4B			AGREE
RAC875_c19303_228	Codominant	34.9635	7.4572e-08	AGAINST	BROMPTON,ROBIGUS,SOISSONS	4B	19.24	Kukri_c23338_624	RAC875_c24098_141	NA			4B			AGREE(C=NA)
BS00063011_51a	Dominant_null(hets_with_0)	6.64941	0.0561658	FOR	XI-19	4B	32.52	BS00009573_51	Kukri_c49506_396	4B			4B			AGREE
BS00095028_51	Dominant_hets_with_0	6.64941	0.0561658	FOR	XI-19	4B	32.52	BS00009573_51	Kukri_c49506_396	4B			4B			AGREE
BS00040127_51	Codominant	0.38756	0.749321	AGAINST	CLAIRE,XI-19	4B	35.62	BS00011510_51	BS00010830_51	4B			4B			AGREE
Tdurum_contig81460_347	Codominant	0.154133	0.834305	AGAINST	CLAIRE,XI-19	4B	35.62	BS00011510_51	BS00010830_51	4B			4B			AGREE
Tdurum_contig11733_825	Codominant	0.173633	0.823513	AGAINST	CLAIRE,XI-19	4B	35.62	BS00011510_51	BS00010830_51	4B			4B			AGREE
Tdurum_contig47429_501	Codominant	0.193151	0.812518	AGAINST	CLAIRE,XI-19	4B	35.62	BS00011510_51	BS00010830_51	NA			4B			AGREE(C=NA)
wsnp_Ex_c23152_32387271	Dominant_null(hets_with_2)	4.73753	0.118961	AGAINST	RIALTO,SOISSONS	4B	35.62	BS00011510_51	BS00010830_51	NA			4B			AGREE(C=NA)
RAC875_c65707_171	Codominant	0.651249	0.673816	AGAINST	CLAIRE,XI-19	4B	35.62	BS00011510_51	BS00010830_51	NA			4B	4D		AGREE(C=NA)
Ex_c23152_662a	Dominant_null(hets_with_0)	2.61327	0.289998	AGAINST	RIALTO,SOISSONS	4B	35.62	BS00011510_51	BS00010830_51	NA			4B			AGREE(C=NA)
wsnp_Ex_c31121_39955117	Dominant_null(hets_with_2)	2.61327	0.289998	AGAINST	RIALTO,SOISSONS	4B	35.62	BS00011510_51	BS00010830_51	NA			4B			AGREE(C=NA)
BS00066087_51	Dominant_null(hets_with_2)	2.61327	0.289998	AGAINST	RIALTO,SOISSONS	4B	35.62	BS00011510_51	BS00010830_51	NA			4B			AGREE(C=NA)
RAC875_c10850_316	Codominant	1.85653	0.402674	FOR	HEREWARD,ROBIGUS	4B	48.65	wsnp_BF482960B_Ta_1_4	RAC875_c27536_611	4B			4B			AGREE
IACX3386	Codominant	2.1741	0.348904	FOR	HEREWARD,ROBIGUS	4B	48.65	wsnp_BF482960B_Ta_1_4	RAC875_c27536_611	NA			4B			AGREE(C=NA)
Tdurum_contig76213_1156	Dominant_hets_with_2	1.83981	0.405987	AGAINST	SOISSONS	4B	50.66	Tdurum_contig82378_561	BS00011338_51	NA			4B			AGREE(C=NA)
BS00044374_51	Dominant_null(hets_with_0)	0.958528	0.591134	AGAINST	HEREWARD,SOISSONS	4B	52.17	Tdurum_contig42229_113	CAP11_c3631_75	4B			4B	4B		AGREE
wsnp_Ex_c16389_24884920a	Dominant_null(hets_with_0)	0.324002	0.763657	FOR	HEREWARD,SOISSONS	4B	52.17	Tdurum_contig42229_113	CAP11_c3631_75	4B			NA			AGREE(I=NA)
Kukri_c52413_282	Codominant	7.4532	0.0392478	FOR	ALCHEMY,HEREWARD,XI-19	4B	85.74	IAAV773	BobWhite_c19984_124	4B			4B			AGREE
Tdurum_contig64772_417	Codominant	22.0487	4.69403e-05	AGAINST	ROBIGUS,SOISSONS	4B	116.79	Ra_c1969_491	BS00031702_51	4B			4B			AGREE
Excalibur_c12937_64	Dominant_hets_with_0	2.05754	0.367384	AGAINST	SOISSONS,XI-19	4B	119.85	Excalibur_c48668_341	Excalibur_c24563_339	4B			4B	4B	1B	AGREE
BS00081631_51	Dominant_null(hets_with_2)	2.76257	0.272354	FOR	CLAIRE,RIALTO	4B	119.85	Excalibur_c48668_341	Excalibur_c24563_339	4B			4B	4A		AGREE
RAC875_c202_474	Codominant	1.45631	0.477169	AGAINST	RIALTO,ROBIGUS,SOISSONS,XI-19	4B	128	TA005854_0536	Ra_c32919_1154	4B			4B	4B		AGREE
BS00022431_51	Codominant	4.21106	0.150015	FOR	CLAIRE,RIALTO	4B	135.56	wsnp_Ex_c37437_45183193	BS00066024_51	4B			4B	4A		AGREE
Tdurum_contig41902_1524	Codominant	4.21106	0.150015	FOR	CLAIRE,RIALTO	4B	135.56	wsnp_Ex_c37437_45183193	BS00066024_51	4B			NA			AGREE(I=NA)
Tdurum_contig6153_192	Codominant	16.4474	0.000716256	AGAINST	BROMPTON,ROBIGUS,SOISSONS,XI-19	4B	184.05	Tdurum_contig50783_285	RAC875_rep_c119568_203	4B			4B			AGREE
BS00063035_51	Codominant	15.5521	0.00107662	AGAINST	BROMPTON,ROBIGUS,SOISSONS,XI-19	4B	184.05	Tdurum_contig50783_285	RAC875_rep_c119568_203	4B			4B			AGREE
IACX47	Dominant_null(hets_with_0)	0.0375472	0.918172	FOR	HEREWARD	4B	186.59	RAC875_rep_c119568_203	Ex_c45493_761	NA			4B			AGREE(C=NA)
Excalibur_c29141_864a	Codominant	0.934522	0.595482	FOR	RIALTO,SOISSONS,XI-19	4B	199.08	BS00022055_51	Kukri_c11570_1218	4B			4B			AGREE
BS00009915_51	Dominant_hets_with_2	0.00508035	0.970633	FOR	RIALTO,SOISSONS,XI-19	4B	199.08	BS00022055_51	Kukri_c11570_1218	4B	4D		4B			AGREE
wsnp_Ex_rep_c71154_69976915	Dominant_hets_with_2	1.46822	0.476406	FOR	ALCHEMY,CLAIRE,HEREWARD	4B	209.52	BobWhite_c8266_582	IACX7540	NA			4B			AGREE(C=NA)
RAC875_c103110_275	Dominant_hets_with_2	1.27745	0.515007	FOR	ALCHEMY,CLAIRE,HEREWARD	4B	209.52	BobWhite_c8266_582	IACX7540	NA			4B			AGREE(C=NA)
BS00022430_51	Dominant_hets_with_2	6.57076	0.0580451	AGAINST	HEREWARD,RIALTO,ROBIGUS,SOISSONS	4B	219.36	BS00062304_51	Tdurum_contig81113_401	4B			4B			AGREE
BS00022466_51	Codominant	1.5525	0.459734	FOR	BROMPTON,HEREWARD,RIALTO,ROBIGUS	4B	219.36	BS00062304_51	Tdurum_contig81113_401	4B			4B			AGREE
Kukri_c17133_214	Codominant	4.18083	0.151873	AGAINST	ROBIGUS	4B	219.36	BS00062304_51	Tdurum_contig81113_401	NA			4B	4B	1B	AGREE(C=NA)
BS00022646_51	Codominant	0.00645161	0.96753	FOR	BROMPTON,RIALTO,SOISSONS,XI-19	4B	222.43	RAC875_c33268_228	CAP11_c181_202	4B			4B			AGREE
BobWhite_c12593_361	Codominant	0.0535906	0.90613	AGAINST	BROMPTON,HEREWARD	4B	222.43	RAC875_c33268_228	CAP11_c181_202	4B	4D		4B			AGREE
BS00012457_51	Dominant_hets_with_2	0.0876102	0.873023	FOR	RIALTO,SOISSONS	4B	222.43	RAC875_c33268_228	CAP11_c181_202	NA			4B			AGREE(C=NA)
Kukri_c7241_689	Codominant	0.421505	0.738854	FOR	HEREWARD,ROBIGUS	4B	227.1	wsnp_Ex_c7059_12151961	wsnp_Ex_c16018_24438963	4B			4B	2D		AGREE
BS00035423_51	Codominant	0.421505	0.738854	FOR	HEREWARD,ROBIGUS	4B	227.1	wsnp_Ex_c7059_12151961	wsnp_Ex_c16018_24438963	4B			4B			AGREE
Jagger_c10189_75	Codominant	0.452881	0.729124	FOR	HEREWARD,ROBIGUS	4B	227.1	wsnp_Ex_c7059_12151961	wsnp_Ex_c16018_24438963	4B	4D		4B			AGREE
GENE_2673_1726	Codominant	11.4252	0.00726252	AGAINST	SOISSONS	4B	232.24	Ku_c9134_255	Ku_c2885_1189	4B			4B			AGREE
BS00008627_51	Codominant	0.898574	0.605898	AGAINST	RIALTO	4B	232.24	Ku_c9134_255	Ku_c2885_1189	4B			4B			AGREE
BobWhite_c47144_153	Codominant	0.898574	0.605898	AGAINST	RIALTO	4B	232.24	Ku_c9134_255	Ku_c2885_1189	4B			4B			AGREE
BS00110765_51	Dominant_hets_with_0	3.862	0.17445	AGAINST	ROBIGUS,SOISSONS,XI-19	4B	232.24	Ku_c9134_255	Ku_c2885_1189	4B			NA			AGREE(I=NA)
Tdurum_contig12204_384	Codominant	1.85061	0.40394	AGAINST	ROBIGUS,SOISSONS	4B	232.24	Ku_c9134_255	Ku_c2885_1189	4B			NA			AGREE(I=NA)
Kukri_c64744_1087	Codominant_het_parent	47.305	1.65258e-09	AGAINST	ROBIGUS,SOISSONS,XI-19	4D	9.87	BS00108770_51	RAC875_rep_c76650_164	4D			4D			AGREE
IAAV2871	Codominant_het_parent	8.50394	0.0263849	AGAINST	HEREWARD,ROBIGUS	4D	26.97	Kukri_rep_c68594_530	RAC875_c6922_291	NA			4D			AGREE(C=NA)
tplb0038a13_900	Dominant_hets_with_2	0.248937	0.800052	AGAINST	ALCHEMY,CLAIRE,XI-19	4D	80.59	BS00031366_51	wsnp_BF473052D_Ta_2_1	NA			4D			AGREE(C=NA)
Excalibur_c43752_142	Codominant_het_parent	4.95935	0.108861	FOR	ALCHEMY,CLAIRE,RIALTO,ROBIGUS	4D	99.22	BobWhite_c20689_427	BS00064176_51	4D			4D			AGREE
Excalibur_rep_c106790_155	Codominant_het_parent	7.57403	0.0380275	AGAINST	BROMPTON,HEREWARD,RIALTO,ROBIGUS	4D	104.49	BS00064176_51	Excalibur_c79009_131	NA			4D	4B	4A	AGREE(C=NA)
RFL_Contig5056_2192	Codominant_het_parent	8.68071	0.0243865	AGAINST	ROBIGUS,XI-19	4D	104.49	BS00064176_51	Excalibur_c79009_131	NA			4D	4A		AGREE(C=NA)
CAP8_c9110_427	Codominant_het_parent	1.18526	0.535675	AGAINST	BROMPTON,HEREWARD,ROBIGUS	4D	106.01	Excalibur_c79009_131	IAAV5607	4D			4D			AGREE
TA002694_1263	Codominant_het_parent	4.79696	0.115682	FOR	ALCHEMY,CLAIRE,RIALTO,ROBIGUS	4D	106.01	Excalibur_c79009_131	IAAV5607	NA			4D	4A	4A	AGREE(C=NA)
BobWhite_rep_c48828_217	Codominant_het_parent	2.3725	0.3235	AGAINST	BROMPTON,NOT8,ROBIGUS	4D	110.72	Excalibur_c79009_131	IAAV5607	NA			4D	4B		AGREE(C=NA)
Excalibur_c26997_272	Dominant_hets_with_0	1.24972	0.519443	AGAINST	XI-19	5A	19.37	IACX5832	wsnp_Ex_c11992_19213872	NA			5A			AGREE(C=NA)
TA004832_0873	Codominant	6.12574	0.0697081	AGAINST	ROBIGUS,SOISSONS	5A	28.29	BS00079189_51	RFL_Contig3674_847	NA			5A	5D	5B	AGREE(C=NA)
Tdurum_contig42421_552	Dominant_hets_with_0	8.36133	0.0280584	AGAINST	ROBIGUS,SOISSONS	5A	28.29	BS00079189_51	RFL_Contig3674_847	NA			5A			AGREE(C=NA)
wsnp_BE399966A_Ta_2_3a	Dominant_null(hets_with_0)	3.17522	0.226738	FOR	BROMPTON,CLAIRE,HEREWARD	5A	44.35	Excalibur_rep_c90275_262	BS00094393_51	NA			5A			AGREE(C=NA)
BS00022353_51	Codominant	7.41427	0.0398319	AGAINST	ALCHEMY,RIALTO	5A	51.47	Kukri_c61108_900	wsnp_Ex_c356_698872	NA			5A			AGREE(C=NA)
BS00100186_51	Dominant_null(hets_with_0)	2.12908	0.356111	FOR	BROMPTON,CLAIRE,HEREWARD,XI-19	5A	73.03	IAAV2080	Excalibur_c60370_688	NA			5A	6D		AGREE(C=NA)
BS00021708_51	Codominant	3.24	0.219898	AGAINST	BROMPTON,CLAIRE,HEREWARD,SOISSONS	5A	90.14	BS00094385_51	BS00011873_51	NA			5A			AGREE(C=NA)
wsnp_Ex_c11309_18272248	Dominant_hets_with_0	3.92379	0.170378	AGAINST	HEREWARD,SOISSONS	5A	118.57	RAC875_c58966_471	RAC875_c232_1895	NA			5A			AGREE(C=NA)
wsnp_Ex_c10109_16614013	Dominant_hets_with_2	2.12017	0.357181	FOR	ALCHEMY,CLAIRE,XI-19	5A	128.21	BS00022495_51	BS00063778_51	NA			5A			AGREE(C=NA)
BS00045473_51	Codominant	0.164004	0.829888	AGAINST	ALCHEMY	5A	140.46	GENE_3471_298	Excalibur_c1208_72	NA			5A			AGREE(C=NA)
wsnp_Ex_c11874_19050989	Codominant	0.159744	0.83141	AGAINST	BROMPTON,CLAIRE,HEREWARD,RIALTO	5A	144.55	wsnp_Ex_c1279_2451582	CAP8_c1066_309	5A			5A			AGREE
BobWhite_c16667_296	Codominant	3.67413	0.18831	FOR	ALCHEMY,XI-19	5A	146.56	IACX2640	Kukri_c31411_690	NA			5A	5B		AGREE(C=NA)
wsnp_Ra_c4187_7642735	Codominant	3.54872	0.196871	AGAINST	ALCHEMY	5A	151.83	wsnp_Ku_rep_c97730_86360387	RAC875_c8544_646	NA			5A	5B		AGREE(C=NA)
wsnp_Ra_c47593_53112812	Codominant	3.54872	0.196871	AGAINST	ALCHEMY	5A	151.83	wsnp_Ku_rep_c97730_86360387	RAC875_c8544_646	NA			5A			AGREE(C=NA)
wsnp_Ra_c4187_7643034	Codominant	3.54872	0.196871	AGAINST	ALCHEMY	5A	151.83	wsnp_Ku_rep_c97730_86360387	RAC875_c8544_646	NA			5A			AGREE(C=NA)
BS00001321_51	Codominant	3.54872	0.196871	AGAINST	ALCHEMY	5A	151.83	wsnp_Ku_rep_c97730_86360387	RAC875_c8544_646	NA			5A			AGREE(C=NA)
Excalibur_rep_c103629_346	Codominant	3.54872	0.196871	AGAINST	ALCHEMY	5A	151.83	wsnp_Ku_rep_c97730_86360387	RAC875_c8544_646	NA			5A			AGREE(C=NA)
wsnp_Ex_c14839_22961659	Codominant	3.54872	0.196871	AGAINST	ALCHEMY	5A	151.83	wsnp_Ku_rep_c97730_86360387	RAC875_c8544_646	NA			5A			AGREE(C=NA)
BS00064945_51	Codominant	3.54872	0.196871	AGAINST	ALCHEMY	5A	151.83	wsnp_Ku_rep_c97730_86360387	RAC875_c8544_646	NA			5A			AGREE(C=NA)
Tdurum_contig11815_195	Codominant	3.54872	0.196871	AGAINST	ALCHEMY	5A	151.83	wsnp_Ku_rep_c97730_86360387	RAC875_c8544_646	NA			5A			AGREE(C=NA)
wsnp_Ra_c18755_27856508	Codominant	3.54872	0.196871	AGAINST	ALCHEMY	5A	151.83	wsnp_Ku_rep_c97730_86360387	RAC875_c8544_646	NA			5A			AGREE(C=NA)
wsnp_Ra_c18755_27856621	Codominant	3.54872	0.196871	AGAINST	ALCHEMY	5A	151.83	wsnp_Ku_rep_c97730_86360387	RAC875_c8544_646	NA			5A			AGREE(C=NA)
Ra_c144_1023	Dominant_hets_with_0	14.2211	0.00194279	FOR	XI-19	5A	151.83	wsnp_Ku_rep_c97730_86360387	RAC875_c8544_646	NA			5A			AGREE(C=NA)
Kukri_c9247_1252	Codominant	3.54872	0.196871	AGAINST	ALCHEMY	5A	151.83	wsnp_Ku_rep_c97730_86360387	RAC875_c8544_646	NA			5A			AGREE(C=NA)
BS00056248_51	Codominant	3.54872	0.196871	AGAINST	ALCHEMY	5A	151.83	wsnp_Ku_rep_c97730_86360387	RAC875_c8544_646	NA			5A			AGREE(C=NA)
tplb0043g09_926	Codominant	3.54872	0.196871	AGAINST	ALCHEMY	5A	151.83	wsnp_Ku_rep_c97730_86360387	RAC875_c8544_646	NA			5A			AGREE(C=NA)
BS00068069_51	Codominant	1.14127	0.543179	AGAINST	ALCHEMY	5A	151.83	wsnp_Ku_rep_c97730_86360387	RAC875_c8544_646	NA			5A			AGREE(C=NA)
BS00001322_51	Codominant	3.54872	0.196871	AGAINST	ALCHEMY	5A	151.83	wsnp_Ku_rep_c97730_86360387	RAC875_c8544_646	NA			5A			AGREE(C=NA)
wsnp_Ex_rep_c103811_88676355	Codominant	3.54872	0.196871	AGAINST	ALCHEMY	5A	151.83	wsnp_Ku_rep_c97730_86360387	RAC875_c8544_646	NA			5A			AGREE(C=NA)
Ku_c13370_656a	Dominant_null(hets_with_0)	1.49456	0.47023	FOR	CLAIRE,HEREWARD,ROBIGUS,SOISSONS	5A	158.51	Ra_c6930_1753	BS00067882_51	5A			5A			AGREE
Excalibur_c30029_429	Dominant_hets_with_2	8.10005	0.0315747	FOR	ALCHEMY,XI-19	5A	158.51	Ra_c6930_1753	BS00067882_51	5A	5B	5D	5A			AGREE
Excalibur_c63045_203a	Dominant_hets_with_2	0.336858	0.760268	AGAINST	ALCHEMY,CLAIRE,HEREWARD	5A	170.34	BS00068178_51	BS00072156_51	NA			5A			AGREE(C=NA)
BobWhite_c12410_196	Dominant_hets_with_0	0.773384	0.635873	AGAINST	HEREWARD	5A	183.69	BS00067209_51	BS00109396_51	NA			5A	5B	7B	AGREE(C=NA)
BS00024602_51	Codominant	0.81256	0.624786	AGAINST	BROMPTON,ROBIGUS,SOISSONS	5A	189.51	BS00067209_51	BS00109396_51	NA			5A			AGREE(C=NA)
BS00021725_51	Codominant	0.81256	0.624786	AGAINST	BROMPTON,ROBIGUS,SOISSONS	5A	189.51	BS00067209_51	BS00109396_51	NA			5A			AGREE(C=NA)
BS00022818_51	Dominant_hets_with_0	0.535101	0.703552	AGAINST	BROMPTON	5A	201.36	BS00009369_51	Ku_c19858_2078	5A			5A			AGREE
BS00013829_51	Dominant_hets_with_2	4.80093	0.115572	AGAINST	BROMPTON	5A	201.36	BS00009369_51	Ku_c19858_2078	5A			5A			AGREE
wsnp_Ex_c19519_28487099	Codominant	0.842212	0.618602	AGAINST	BROMPTON,HEREWARD,ROBIGUS	5A	201.36	BS00009369_51	Ku_c19858_2078	NA			5A			AGREE(C=NA)
BS00023029_51	Codominant	4.34668	0.141078	AGAINST	BROMPTON	5A	204.93	Ku_c19858_2078	wsnp_Ku_c40349_48594583	5A			5A			AGREE
RFL_Contig1284_640	Codominant	8.69639	0.0242472	AGAINST	HEREWARD,XI-19	5A	234.38	BS00071402_51	Ra_c3966_2205	5A			5A			AGREE
BS00010179_51	Codominant	9.03264	0.021209	AGAINST	HEREWARD,SOISSONS,XI-19	5A	234.38	BS00071402_51	Ra_c3966_2205	5A			5A			AGREE
BS00077855_51	Codominant	9.03264	0.021209	AGAINST	HEREWARD,SOISSONS,XI-19	5A	234.38	BS00071402_51	Ra_c3966_2205	5A			5A			AGREE
Kukri_c31599_1456	Codominant	0.479233	0.722675	AGAINST	ALCHEMY,XI-19	5A	246.06	BS00042336_51	BobWhite_c15476_88	NA			5A			AGREE(C=NA)
BS00041063_51	Codominant	0.00861244	0.962348	AGAINST	BROMPTON,ROBIGUS,XI-19	5A	252.24	BobWhite_c15476_88	Tdurum_contig15047_186	5A			5A			AGREE
Ex_c24587_139	Dominant_hets_with_0	15.8761	0.000941318	AGAINST	HEREWARD,XI-19	5A	252.24	BobWhite_c15476_88	Tdurum_contig15047_186	NA			5A			AGREE(C=NA)
GENE_3601_145	Codominant	5.28301	0.0953494	AGAINST	HEREWARD	5A	252.24	BobWhite_c15476_88	Tdurum_contig15047_186	5A			NA			AGREE(I=NA)
BS00022311_51	Codominant	0.044164	0.913388	FOR	ALCHEMY	5A	253.77	wsnp_Ex_c1880_3545329	Kukri_rep_c102608_599	5A			5A			AGREE
wsnp_Ku_c3684_6789632	Codominant	3.35238	0.209784	FOR	ALCHEMY,CLAIRE,ROBIGUS	5A	256.86	wsnp_Ex_c1880_3545329	Kukri_rep_c102608_599	NA			5A			AGREE(C=NA)
Excalibur_c45297_97	Codominant	0.0380202	0.918112	FOR	ALCHEMY	5A	256.86	wsnp_Ex_c1880_3545329	Kukri_rep_c102608_599	NA			5A	5B	5D	AGREE(C=NA)
BS00104432_51	Codominant	0.0180845	0.94527	AGAINST	RIALTO,ROBIGUS,XI-19	5A	291.22	BS00055102_51	CAP11_c2623_196	5A			5A			AGREE
BS00022656_51	Codominant	3.42868	0.205926	FOR	ALCHEMY,HEREWARD,ROBIGUS	5A	294.58	BS00021968_51	wsnp_Ku_c7078_12236807	5A			5A			AGREE
BobWhite_c37076_229	Codominant	0.86262	0.614955	FOR	RIALTO,ROBIGUS,XI-19	5A	309.53	BS00066652_51	CAP8_c671_339	5A			5A			AGREE
BS00022838_51	Codominant	0.103704	0.865866	AGAINST	SOISSONS,XI-19	5A	314.07	TA003210_1094	wsnp_Ku_rep_c72362_72059764	5A			5A			AGREE
BS00021684_51	Dominant_hets_with_2	11.7714	0.00636421	AGAINST	RIALTO,ROBIGUS,SOISSONS,XI-19	5A	314.07	TA003210_1094	wsnp_Ku_rep_c72362_72059764	5A			5A			AGREE
BS00023070_51a	Dominant_null(hets_with_0)	0.773384	0.635873	AGAINST	SOISSONS	5A	314.07	TA003210_1094	wsnp_Ku_rep_c72362_72059764	5A			5A			AGREE
BS00020605_51	Codominant	12.8686	0.00376189	AGAINST	ROBIGUS,SOISSONS,XI-19	5A	314.07	TA003210_1094	wsnp_Ku_rep_c72362_72059764	5A			5A			AGREE
Ra_c10380_534	Dominant_null(hets_with_0)	0.00508035	0.970633	FOR	CLAIRE,SOISSONS,XI-19	5A	314.07	TA003210_1094	wsnp_Ku_rep_c72362_72059764	5A			5A			AGREE
CAP7_c4064_162	Codominant	4.08439	0.158973	AGAINST	ROBIGUS,SOISSONS	5A	314.07	TA003210_1094	wsnp_Ku_rep_c72362_72059764	5A			5A			AGREE
BS00068435_51	Codominant	0.683761	0.661169	AGAINST	ALCHEMY,CLAIRE,ROBIGUS	5A	314.07	TA003210_1094	wsnp_Ku_rep_c72362_72059764	5A			5A			AGREE
BS00000006_51	Codominant	4.64444	0.124456	AGAINST	RIALTO,ROBIGUS,XI-19	5A	314.07	TA003210_1094	wsnp_Ku_rep_c72362_72059764	5A			5A			AGREE
BS00024230_51a	Dominant_null(hets_with_0)	0.157698	0.833356	FOR	HEREWARD,RIALTO,XI-19	5A	314.07	TA003210_1094	wsnp_Ku_rep_c72362_72059764	5A			5A			AGREE
Tdurum_contig8348_831	Codominant	10.3342	0.0119922	AGAINST	XI-19	5A	314.07	TA003210_1094	wsnp_Ku_rep_c72362_72059764	5A			5A			AGREE
Excalibur_rep_c68005_67	Codominant	0.534287	0.703552	AGAINST	RIALTO,SOISSONS,XI-19	5A	314.07	TA003210_1094	wsnp_Ku_rep_c72362_72059764	NA			5A			AGREE(C=NA)
BS00022864_51	Codominant	10.3342	0.0119922	AGAINST	XI-19	5A	314.07	TA003210_1094	wsnp_Ku_rep_c72362_72059764	NA			5A			AGREE(C=NA)
BS00032003_51	Codominant	0.0225327	0.937333	AGAINST	HEREWARD	5B	3.79	Excalibur_rep_c104354_205	wsnp_Ex_c35103_43312537	5B			5B			AGREE
RAC875_c39430_181	Dominant_hets_with_0	0.0802044	0.880815	AGAINST	HEREWARD	5B	3.79	Excalibur_rep_c104354_205	wsnp_Ex_c35103_43312537	5B			5B			AGREE
IACX7443	Codominant	0.00359389	0.972502	AGAINST	HEREWARD	5B	3.79	Excalibur_rep_c104354_205	wsnp_Ex_c35103_43312537	5B			5B			AGREE
wsnp_Ex_c9301_15450818	Codominant	0.00201839	0.98021	FOR	HEREWARD	5B	3.79	Excalibur_rep_c104354_205	wsnp_Ex_c35103_43312537	NA			5B			AGREE(C=NA)
Ra_c68425_1406	Codominant	0.00359389	0.972502	AGAINST	HEREWARD	5B	3.79	Excalibur_rep_c104354_205	wsnp_Ex_c35103_43312537	5B			NA			AGREE(I=NA)
Ku_c10387_272	Codominant	1.03419	0.571269	AGAINST	HEREWARD,SOISSONS	5B	6.88	Excalibur_rep_c104354_205	wsnp_Ex_c35103_43312537	5B	NA		5B			AGREE
BS00065164_51	Codominant	0.768903	0.636359	AGAINST	HEREWARD,SOISSONS	5B	6.88	Excalibur_rep_c104354_205	wsnp_Ex_c35103_43312537	5B			NA			AGREE(I=NA)
BobWhite_rep_c63710_181	Dominant_hets_with_2	14.736	0.00153961	AGAINST	BROMPTON,CLAIRE,ROBIGUS	5B	12.15	Kukri_c60322_490	BS00068528_51	5B			5B			AGREE
BS00064297_51a	Dominant_null(hets_with_0)	11.545	0.00696257	AGAINST	CLAIRE,ROBIGUS	5B	13.16	BS00062617_51	wsnp_Ex_c26252_35497729	5B			5B			AGREE
BS00064298_51a	Dominant_null(hets_with_0)	10.6008	0.0107534	AGAINST	CLAIRE,ROBIGUS	5B	13.16	BS00062617_51	wsnp_Ex_c26252_35497729	5B			5B			AGREE
BS00091518_51	Codominant	1.66775	0.435368	AGAINST	HEREWARD,RIALTO,SOISSONS,XI-19	5B	14.17	wsnp_Ex_c26252_35497729	BobWhite_c5887_1277	5B			5B	1A		AGREE
RAC875_c39204_91	Codominant	8.64135	0.0248739	AGAINST	CLAIRE,ROBIGUS	5B	14.17	wsnp_Ex_c26252_35497729	BobWhite_c5887_1277	NA			5B	5B		AGREE(C=NA)
BS00091519_51	Codominant	1.66775	0.435368	AGAINST	HEREWARD,RIALTO,SOISSONS,XI-19	5B	14.17	wsnp_Ex_c26252_35497729	BobWhite_c5887_1277	NA			5B	1A		AGREE(C=NA)
Tdurum_contig14130_245	Codominant	3.82883	0.176286	AGAINST	HEREWARD,RIALTO	5B	17.69	BS00033612_51	wsnp_Ex_c29051_38120784	5B			5B			AGREE
Tdurum_contig14130_315	Codominant	3.82883	0.176286	AGAINST	HEREWARD,RIALTO	5B	17.69	BS00033612_51	wsnp_Ex_c29051_38120784	5B			5B			AGREE
BS00022525_51	Codominant	3.82883	0.176286	AGAINST	HEREWARD,RIALTO	5B	17.69	BS00033612_51	wsnp_Ex_c29051_38120784	5B			5B			AGREE
BS00083715_51	Codominant	3.82883	0.176286	AGAINST	HEREWARD,RIALTO	5B	17.69	BS00033612_51	wsnp_Ex_c29051_38120784	5B			5B			AGREE
wsnp_Ex_c607_1204733	Codominant	4.40245	0.137486	AGAINST	HEREWARD,RIALTO	5B	17.69	BS00033612_51	wsnp_Ex_c29051_38120784	5B			5B			AGREE
wsnp_Ex_c607_1204908	Codominant	3.82883	0.176286	AGAINST	HEREWARD,RIALTO	5B	17.69	BS00033612_51	wsnp_Ex_c29051_38120784	5B			5B			AGREE
BS00067550_51	Codominant	3.82883	0.176286	AGAINST	HEREWARD,RIALTO	5B	17.69	BS00033612_51	wsnp_Ex_c29051_38120784	5B			5B			AGREE
BS00107529_51	Codominant	2.66015	0.283903	AGAINST	HEREWARD,RIALTO	5B	17.69	BS00033612_51	wsnp_Ex_c29051_38120784	5B			5B			AGREE
BS00009810_51	Codominant	3.5804	0.19605	AGAINST	HEREWARD,RIALTO	5B	17.69	BS00033612_51	wsnp_Ex_c29051_38120784	NA			5B			AGREE(C=NA)
wsnp_Ex_c831_1625061	Codominant	3.82883	0.176286	AGAINST	HEREWARD,RIALTO	5B	17.69	BS00033612_51	wsnp_Ex_c29051_38120784	5B			NA			AGREE(I=NA)
BS00062280_51	Codominant	5.51847	0.0878266	AGAINST	HEREWARD,RIALTO,SOISSONS	5B	26.29	BobWhite_c18554_76	wsnp_Ex_c2904_5355509	5B			5B			AGREE
wsnp_Ex_c2459_4591695	Codominant	8.06667	0.0320307	AGAINST	HEREWARD,RIALTO,SOISSONS	5B	26.79	BobWhite_c18554_76	wsnp_Ex_c2904_5355509	5B			5B			AGREE
BS00049378_51a	Dominant_hets_with_2	198.309	3.01008e-42	FOR	ROBIGUS,SOISSONS,XI-19	5B	30.32	IAAV4590	wsnp_Ex_c12431_19823475	NA			5B			AGREE(C=NA)
BobWhite_c26680_62	Codominant	2.5757	0.294188	AGAINST	SOISSONS	5B	32.84	wsnp_Ex_rep_c95506_83475785	RAC875_c33156_101	5B			5B			AGREE
wsnp_JD_rep_c49950_34066505a	Dominant_null(hets_with_0)	3.81271	0.177456	AGAINST	XI-19	5B	36.36	BS00066628_51	wsnp_Ex_c8985_14979134	5B			5B	5B	5B	AGREE
Excalibur_c74858_243	Codominant	0.0108578	0.959886	AGAINST	BROMPTON,SOISSONS,XI-19	5B	40.43	BS00023803_51	wsnp_Ex_c2132_4006417	5B			5B	5D	5A	AGREE
Ku_c15213_388	Dominant_null(hets_with_2)	0.435977	0.732082	FOR	SOISSONS,XI-19	5B	47.98	Jagger_c505_141	BS00079914_51	5B			5B			AGREE
Kukri_c15213_255	Dominant_null(hets_with_2)	0.435977	0.732082	FOR	SOISSONS,XI-19	5B	47.98	Jagger_c505_141	BS00079914_51	5B			5B			AGREE
RAC875_rep_c87796_223	Dominant_hets_with_2	0.564541	0.693997	FOR	SOISSONS,XI-19	5B	47.98	Jagger_c505_141	BS00079914_51	NA			5B			AGREE(C=NA)
CAP11_c506_72a	Dominant_null(hets_with_0)	0.435977	0.732082	FOR	SOISSONS,XI-19	5B	47.98	Jagger_c505_141	BS00079914_51	NA			5B			AGREE(C=NA)
Ex_c1846_1818a	Dominant_null(hets_with_0)	8.54007	0.0260422	FOR	ALCHEMY,BROMPTON,CLAIRE	5B	59.64	Ra_c44756_929	BS00063785_51	5B			5B			AGREE
Ex_c68034_498	Dominant_hets_with_2	3.36125	0.209764	AGAINST	XI-19	5B	61.66	wsnp_Ex_c6548_11355524	RAC875_c44756_381	5B			5B			AGREE
BS00088218_51	Codominant	0.361664	0.752965	AGAINST	XI-19	5B	61.66	wsnp_Ex_c6548_11355524	RAC875_c44756_381	5B			5B			AGREE
Excalibur_c58520_78	Codominant	0.228263	0.806637	AGAINST	ROBIGUS,SOISSONS,XI-19	5B	61.66	wsnp_Ex_c6548_11355524	RAC875_c44756_381	5B			5B			AGREE
RAC875_c29907_293	Codominant	2.93461	0.25073	AGAINST	BROMPTON,RIALTO,SOISSONS	5B	61.66	wsnp_Ex_c6548_11355524	RAC875_c44756_381	5B			5B			AGREE
wsnp_Ex_c8962_14947544	Codominant	0.0430108	0.913388	AGAINST	ROBIGUS,SOISSONS,XI-19	5B	61.66	wsnp_Ex_c6548_11355524	RAC875_c44756_381	5B			5B			AGREE
RAC875_c44613_84	Codominant	0.0430108	0.913388	AGAINST	ROBIGUS,SOISSONS,XI-19	5B	61.66	wsnp_Ex_c6548_11355524	RAC875_c44756_381	5B			5B			AGREE
BS00064042_51	Dominant_hets_with_2	0.186847	0.813679	FOR	XI-19	5B	61.66	wsnp_Ex_c6548_11355524	RAC875_c44756_381	5B			5B			AGREE
BS00018917_51	Dominant_hets_with_2	0.997334	0.580774	AGAINST	SOISSONS	5B	61.66	wsnp_Ex_c6548_11355524	RAC875_c44756_381	5B			5B			AGREE
BS00106043_51	Codominant	0.0673129	0.893384	AGAINST	ROBIGUS,SOISSONS,XI-19	5B	61.66	wsnp_Ex_c6548_11355524	RAC875_c44756_381	5B			5B			AGREE
RAC875_c29907_115	Codominant	4.81048	0.115572	AGAINST	BROMPTON,RIALTO,SOISSONS	5B	61.66	wsnp_Ex_c6548_11355524	RAC875_c44756_381	NA			5B			AGREE(C=NA)
BS00079185_51	Dominant_hets_with_0	0.773384	0.635873	AGAINST	XI-19	5B	61.66	wsnp_Ex_c6548_11355524	RAC875_c44756_381	NA			5B			AGREE(C=NA)
Ex_c37410_1026	Codominant	0.520796	0.706395	AGAINST	XI-19	5B	61.66	wsnp_Ex_c6548_11355524	RAC875_c44756_381	5B			NA			AGREE(I=NA)
Ex_c8962_467	Codominant	0.0430108	0.913388	AGAINST	ROBIGUS,SOISSONS,XI-19	5B	61.66	wsnp_Ex_c6548_11355524	RAC875_c44756_381	5B			NA			AGREE(I=NA)
Tdurum_contig8695_379	Codominant	0.361664	0.752965	AGAINST	XI-19	5B	61.66	wsnp_Ex_c6548_11355524	RAC875_c44756_381	5B			NA			AGREE(I=NA)
RAC875_c47212_309	Codominant	0.361664	0.752965	AGAINST	XI-19	5B	61.66	wsnp_Ex_c6548_11355524	RAC875_c44756_381	5B			NA			AGREE(I=NA)
Tdurum_contig53796_360	Codominant	0.361664	0.752965	AGAINST	XI-19	5B	61.66	wsnp_Ex_c6548_11355524	RAC875_c44756_381	5B			NA			AGREE(I=NA)
BS00093771_51	Dominant_hets_with_0	0.871436	0.611657	FOR	ALCHEMY,CLAIRE	5B	79.69	CAP7_c6363_226	BobWhite_c14323_288	5B			5B			AGREE
wsnp_Ex_c10842_17637744	Codominant	0.534323	0.703552	FOR	ROBIGUS	5B	82.21	wsnp_CAP12_c2547_1227972	IAAV1706	5B			5B			AGREE
BobWhite_c38988_85	Dominant_hets_with_0	0.0979782	0.866702	FOR	ROBIGUS	5B	82.21	wsnp_CAP12_c2547_1227972	IAAV1706	NA			5B			AGREE(C=NA)
Excalibur_c15838_305	Dominant_hets_with_0	0.0979782	0.866702	FOR	ROBIGUS	5B	82.21	wsnp_CAP12_c2547_1227972	IAAV1706	NA			5B			AGREE(C=NA)
BS00062762_51	Dominant_hets_with_2	2.87558	0.257341	FOR	BROMPTON,HEREWARD,RIALTO,ROBIGUS	5B	84.98	Tdurum_contig67535_391	IAAV8378	NA			5B			AGREE(C=NA)
Excalibur_c45323_708	Codominant	0.815186	0.624786	FOR	ALCHEMY,BROMPTON,CLAIRE	5B	86.25	BobWhite_c47456_121	Jagger_c3110_214	NA			5B			AGREE(C=NA)
Excalibur_c6010_433	Dominant_hets_with_0	0.112908	0.862366	AGAINST	ALCHEMY,BROMPTON,CLAIRE	5B	94.35	IAAV9163	wsnp_Ex_rep_c68003_66744451	5B			5B			AGREE
Ex_c12999_770	Dominant_null(hets_with_0)	0.248937	0.800052	AGAINST	ALCHEMY,BROMPTON,CLAIRE	5B	100.59	BS00063852_51	BS00065609_51	5B			5B			AGREE
Ex_c11331_1210	Codominant	0.0144665	0.952432	AGAINST	ROBIGUS	5B	113.4	Kukri_c52_225	TA003468_0770	NA			5B	5B		AGREE(C=NA)
Ku_c72248_573	Dominant_hets_with_0	0.0268829	0.931733	AGAINST	ROBIGUS	5B	113.4	Kukri_c52_225	TA003468_0770	NA			5B			AGREE(C=NA)
IAAV1235	Dominant_null(hets_with_0)	0.997334	0.580774	AGAINST	ROBIGUS	5B	124.57	Ku_c11336_499	Kukri_c29267_215	5B			NA			AGREE(I=NA)
wsnp_Ex_c49809_54305634a	Dominant_null(hets_with_0)	3.58879	0.195953	FOR	HEREWARD,ROBIGUS,SOISSONS,XI-19	5B	126.08	Excalibur_c24707_1036	RAC875_c32611_347	NA			5B			AGREE(C=NA)
Ex_c68343_394	Dominant_null(hets_with_0)	3.1493	0.229171	FOR	HEREWARD,ROBIGUS,SOISSONS,XI-19	5B	126.58	RAC875_c32611_347	BS00023163_51	NA			5B	5B		AGREE(C=NA)
BS00028183_51	Codominant	0.163285	0.829888	AGAINST	ROBIGUS,SOISSONS,XI-19	5B	127.08	RAC875_c32611_347	BS00023163_51	5B			5B			AGREE
BS00063423_51	Codominant	0.621075	0.68404	AGAINST	ROBIGUS,SOISSONS,XI-19	5B	127.08	RAC875_c32611_347	BS00023163_51	5B			NA			AGREE(I=NA)
BS00108019_51	Codominant	0.189068	0.812877	AGAINST	ROBIGUS,SOISSONS,XI-19	5B	128.35	Excalibur_c6649_794	IACX2901	5B			5B			AGREE
BS00108020_51	Codominant	0.189068	0.812877	AGAINST	ROBIGUS,SOISSONS,XI-19	5B	128.35	Excalibur_c6649_794	IACX2901	5B			5B			AGREE
RAC875_c25756_279	Codominant	0.189068	0.812877	AGAINST	ROBIGUS,SOISSONS,XI-19	5B	128.35	Excalibur_c6649_794	IACX2901	5B			5B			AGREE
wsnp_Ku_c3826_7020810	Codominant	0.189068	0.812877	AGAINST	ROBIGUS,SOISSONS,XI-19	5B	128.35	Excalibur_c6649_794	IACX2901	5B			5B			AGREE
Excalibur_c32630_104	Codominant	0.189068	0.812877	AGAINST	ROBIGUS,SOISSONS,XI-19	5B	128.35	Excalibur_c6649_794	IACX2901	NA			5B			AGREE(C=NA)
IACX5818	Codominant	0.00096	0.986781	AGAINST	ROBIGUS,SOISSONS,XI-19	5B	135.92	tplb0027f13_1346	Ra_c38583_333	5B			5B			AGREE
BS00049380_51a	Dominant_hets_with_2	0.647071	0.673943	FOR	ROBIGUS,SOISSONS,XI-19	5B	135.92	tplb0027f13_1346	Ra_c38583_333	NA			5B			AGREE(C=NA)
BS00065895_51a	Dominant_null(hets_with_2)	0.252874	0.797755	FOR	SOISSONS,XI-19	5B	138.93	Kukri_c17396_2448	Ra_c10633_2155	5B			5B			AGREE
Tdurum_contig10911_117	Codominant	0.00811176	0.962348	FOR	ROBIGUS	5B	138.93	Kukri_c17396_2448	Ra_c10633_2155	5B			5B			AGREE
Tdurum_contig10911_155	Codominant	0.00811176	0.962348	FOR	ROBIGUS	5B	138.93	Kukri_c17396_2448	Ra_c10633_2155	5B			5B			AGREE
Ku_c3897_71	Dominant_null(hets_with_0)	1.68429	0.432362	FOR	SOISSONS,XI-19	5B	138.93	Kukri_c17396_2448	Ra_c10633_2155	NA			5B			AGREE(C=NA)
BS00058876_51a	Dominant_null(hets_with_0)	0.228616	0.806637	FOR	ROBIGUS,SOISSONS	5B	145.08	wsnp_Ex_c54092_57099525	wsnp_Ex_c44737_50715462	NA			5B			AGREE(C=NA)
BobWhite_c26143_145	Dominant_hets_with_2	0.000518403	0.990686	FOR	ROBIGUS,SOISSONS	5B	145.08	wsnp_Ex_c54092_57099525	wsnp_Ex_c44737_50715462	NA			5B	5D		AGREE(C=NA)
wsnp_Ex_rep_c102070_87317290	Codominant	0.136752	0.845145	FOR	ROBIGUS,SOISSONS	5B	145.58	wsnp_Ku_rep_c104021_90610162	Ku_c11429_519	5B			5B			AGREE
wsnp_Ex_c47152_52446529	Codominant	0.136752	0.845145	FOR	ROBIGUS,SOISSONS	5B	145.58	wsnp_Ku_rep_c104021_90610162	Ku_c11429_519	NA			5B			AGREE(C=NA)
BS00031016_51	Dominant_null(hets_with_2)	0.324002	0.763657	FOR	SOISSONS,XI-19	5B	158.71	Excalibur_c83953_190	Tdurum_contig29319_475	5B			5B			AGREE
Ex_c5594_77a	Dominant_null(hets_with_0)	0.149819	0.836189	FOR	SOISSONS,XI-19	5B	158.71	Excalibur_c83953_190	Tdurum_contig29319_475	5B	5D		5B			AGREE
CAP7_c6223_318	Codominant	0.4	0.745016	FOR	SOISSONS	5B	158.71	Excalibur_c83953_190	Tdurum_contig29319_475	5B			5B			AGREE
wsnp_Ex_c7244_12439355a	Dominant_null(hets_with_0)	0.228616	0.806637	FOR	SOISSONS,XI-19	5B	158.71	Excalibur_c83953_190	Tdurum_contig29319_475	5B			5B	5B	5B	AGREE
Excalibur_c73351_287	Dominant_hets_with_0	1.09865	0.554807	AGAINST	SOISSONS,XI-19	5B	158.71	Excalibur_c83953_190	Tdurum_contig29319_475	5B			5B			AGREE
Ku_c106792_937	Dominant_null(hets_with_0)	1.34837	0.500917	AGAINST	SOISSONS,XI-19	5B	158.71	Excalibur_c83953_190	Tdurum_contig29319_475	5B	5D		NA			AGREE(I=NA)
BS00042014_51	Codominant	4.34668	0.141078	AGAINST	XI-19	5B	169.57	wsnp_Ra_c39562_47242455	BS00065128_51	5B			5B			AGREE
IAAV7226	Codominant	0.0909918	0.870948	AGAINST	SOISSONS	5B	176.83	BS00099719_51	BS00067744_51	5B			5B			AGREE
BS00024814_51	Codominant	1.70819	0.426521	FOR	HEREWARD	5B	178.87	BS00067744_51	GENE_2689_215	5B			5B			AGREE
BS00075815_51	Codominant	1.09718	0.554807	AGAINST	XI-19	5B	178.87	BS00067744_51	GENE_2689_215	5B			5B			AGREE
Excalibur_rep_c103280_119	Codominant	1.09718	0.554807	AGAINST	XI-19	5B	178.87	BS00067744_51	GENE_2689_215	NA			5B			AGREE(C=NA)
Kukri_c52_184	Dominant_hets_with_0	0.577872	0.688831	AGAINST	XI-19	5B	199.34	BS00022673_51	BS00005860_51	5B			NA			AGREE(I=NA)
Excalibur_rep_c105815_305	Dominant_hets_with_2	0.377916	0.750209	AGAINST	SOISSONS,XI-19	5B	206.97	RAC875_c41209_71	BS00071206_51	NA			5B			AGREE(C=NA)
Tdurum_contig58669_273	Codominant	0.193151	0.812518	AGAINST	SOISSONS,XI-19	5B	227.12	tplb0045g14_708	Kukri_c82145_51	5B			5B			AGREE
BS00079316_51	Dominant_null(hets_with_2)	0.116641	0.85818	AGAINST	ALCHEMY,SOISSONS	5B	229.66	wsnp_Ex_c53170_56501500	BobWhite_c1562_369	5B			5B			AGREE
Tdurum_contig31075_260	Codominant	1.26435	0.516843	AGAINST	ALCHEMY,SOISSONS	5B	229.66	wsnp_Ex_c53170_56501500	BobWhite_c1562_369	5B			5B			AGREE
Ra_c2216_1449	Dominant_null(hets_with_0)	0.00199956	0.98021	AGAINST	XI-19	5B	230.67	wsnp_Ex_c21875_31045200	BobWhite_c12883_272	5B			5B			AGREE
Excalibur_c63208_105	Dominant_hets_with_0	0.773384	0.635873	AGAINST	ALCHEMY	5B	247.14	Tdurum_contig8171_1680	Kukri_rep_c112425_506	5B			5B			AGREE
Excalibur_c100531_251	Codominant	0.0337553	0.922886	FOR	ROBIGUS,XI-19	5B	254.37	RAC875_c45135_184	Kukri_c40099_249	NA			5B			AGREE(C=NA)
CAP11_c6746_112	Codominant	0.168776	0.827012	FOR	ROBIGUS,SOISSONS,XI-19	5B	254.88	Tdurum_contig44115_132	wsnp_CAP12_c2231_1090724	5B			5B			AGREE
wsnp_Ex_rep_c68600_67449494	Codominant	1.66454	0.435678	FOR	CLAIRE,SOISSONS	5B	261.48	BS00062971_51	Excalibur_c9563_1157	NA			5B			AGREE(C=NA)
wsnp_Ex_rep_c68600_67448893	Codominant	1.60307	0.447104	FOR	CLAIRE,SOISSONS	5B	261.48	BS00062971_51	Excalibur_c9563_1157	5B			NA			AGREE(I=NA)
BS00022990_51	Dominant_hets_with_2	1.45619	0.477169	FOR	ROBIGUS,XI-19	5B	263.52	Excalibur_c9563_1157	RAC875_c1148_149	5B			5B			AGREE
Tdurum_contig94033_717	Dominant_null(hets_with_0)	1.24972	0.519443	AGAINST	ROBIGUS	5B	263.52	Excalibur_c9563_1157	RAC875_c1148_149	5B			5B			AGREE
Tdurum_contig28353_1720	Dominant_null(hets_with_2)	3.47216	0.203004	FOR	CLAIRE,ROBIGUS,SOISSONS	5B	268.06	RAC875_c3420_537	RAC875_c2260_1700	5B			5B			AGREE
tplb0021e12_793	Dominant_hets_with_2	4.0451	0.161976	FOR	CLAIRE,ROBIGUS,SOISSONS,XI-19	5B	269.06	BS00088624_51	wsnp_Ku_c3151_5892200	NA			5B			AGREE(C=NA)
tplb0057d20_531	Codominant	1.34992	0.500917	AGAINST	HEREWARD,RIALTO,ROBIGUS,SOISSONS	5B	270.07	wsnp_BE403214B_Ta_2_1	RAC875_c11524_553	5B			5B			AGREE
BS00021960_51a	Dominant_null(hets_with_0)	0.00199956	0.98021	AGAINST	SOISSONS	5B	270.07	wsnp_BE403214B_Ta_2_1	RAC875_c11524_553	5B			5B			AGREE
Excalibur_rep_c109573_169	Dominant_null(hets_with_0)	0.564541	0.693997	FOR	ROBIGUS,SOISSONS	5B	270.07	wsnp_BE403214B_Ta_2_1	RAC875_c11524_553	5B			5B	5B		AGREE
Excalibur_c13408_280	Dominant_hets_with_0	0.0268829	0.931733	AGAINST	SOISSONS	5B	270.07	wsnp_BE403214B_Ta_2_1	RAC875_c11524_553	NA			5B	5B		AGREE(C=NA)
Tdurum_contig47071_1322	Codominant	3.30293	0.215159	FOR	CLAIRE,XI-19	5B	274.67	RAC875_c11524_553	Excalibur_c46000_203	5B			5B			AGREE
BS00098432_51	Dominant_hets_with_2	0.822706	0.623422	FOR	BROMPTON,RIALTO,ROBIGUS,SOISSONS	5B	306.86	Kukri_c1214_948	BS00031338_51	5B			5B			AGREE
BS00078515_51	Dominant_hets_with_0	2.32711	0.329478	AGAINST	HEREWARD,ROBIGUS	5B	311.58	Tdurum_contig97942_51	BobWhite_c11811_327	5B			5B			AGREE
BS00033185_51a	Dominant_null(hets_with_0)	1.24972	0.519443	AGAINST	ROBIGUS	5B	311.58	Tdurum_contig97942_51	BobWhite_c11811_327	5B			5B			AGREE
BS00048425_51	Codominant	0.714749	0.653	AGAINST	HEREWARD,RIALTO,ROBIGUS,XI-19	5B	311.58	Tdurum_contig97942_51	BobWhite_c11811_327	5B			5B	5B		AGREE
wsnp_Ex_c3175_5864291a	Dominant_null(hets_with_0)	0.410798	0.738854	AGAINST	ROBIGUS	5B	311.58	Tdurum_contig97942_51	BobWhite_c11811_327	5B			5B			AGREE
Kukri_c59051_579	Codominant	4.24926	0.147439	FOR	XI-19	5B	311.58	Tdurum_contig97942_51	BobWhite_c11811_327	5B			5B			AGREE
BS00095157_51	Dominant_hets_unclear	1.09034	0.556654	FOR	SOISSONS	5B	311.58	Tdurum_contig97942_51	BobWhite_c11811_327	5B			5B			AGREE
BS00076536_51	Dominant_hets_with_2	0.624084	0.682746	FOR	SOISSONS	5B	311.58	Tdurum_contig97942_51	BobWhite_c11811_327	5B			5B			AGREE
Kukri_c41_858a	Dominant_null(hets_with_2)	0.624084	0.682746	FOR	SOISSONS	5B	311.58	Tdurum_contig97942_51	BobWhite_c11811_327	5B			5B			AGREE
D_GBB4FNX01DY1EU_58	Dominant_null(hets_with_2)	81.941	7.51297e-17	AGAINST	RIALTO,ROBIGUS,XI-19	5B	311.58	Tdurum_contig97942_51	BobWhite_c11811_327	NA			5B			AGREE(C=NA)
RAC875_c65269_290a	Dominant_hets_with_2	0.229031	0.806637	FOR	HEREWARD,RIALTO,XI-19	5B	311.58	Tdurum_contig97942_51	BobWhite_c11811_327	NA			5B			AGREE(C=NA)
wsnp_JD_rep_c50403_34392266	Dominant_hets_with_2	0.411509	0.738854	FOR	HEREWARD,RIALTO,XI-19	5B	311.58	Tdurum_contig97942_51	BobWhite_c11811_327	NA			5B	5B	5B	AGREE(C=NA)
TA004556_0473	Dominant_hets_with_0	2.68751	0.281816	AGAINST	HEREWARD,RIALTO,XI-19	5B	311.58	Tdurum_contig97942_51	BobWhite_c11811_327	NA			5B	5D		AGREE(C=NA)
BS00104690_51	Dominant_null(hets_with_2)	0.149819	0.836189	FOR	HEREWARD,XI-19	5B	311.58	Tdurum_contig97942_51	BobWhite_c11811_327	5B			NA			AGREE(I=NA)
Excalibur_c48128_243	Dominant_hets_with_2	0.228616	0.806637	FOR	HEREWARD,ROBIGUS	5B	311.58	Tdurum_contig97942_51	BobWhite_c11811_327	5B			NA			AGREE(I=NA)
Ku_c1454_984	Codominant	0.520796	0.706395	FOR	RIALTO	5D	0.5	Kukri_c769_764	RAC875_rep_c74985_362	5D			5D			AGREE
BS00064714_51	Codominant	3.01932	0.243598	FOR	BROMPTON,ROBIGUS	5D	0.5	Kukri_c769_764	RAC875_rep_c74985_362	5D			5D			AGREE
BobWhite_c3909_877	Codominant	2.0168	0.375228	FOR	BROMPTON,ROBIGUS	5D	0.5	Kukri_c769_764	RAC875_rep_c74985_362	NA			5D			AGREE(C=NA)
Kukri_c13045_302	Codominant	9.11669	0.0204201	AGAINST	BROMPTON,HEREWARD,RIALTO,XI-19	5D	38.25	BS00108733_51	RAC875_c3925_973	5D			5D			AGREE
RAC875_c51455_182	Codominant	1.37089	0.495494	FOR	SOISSONS	5D	38.25	BS00108733_51	RAC875_c3925_973	5D			5D			AGREE
BS00022067_51	Codominant	0.155627	0.834305	FOR	BROMPTON,ROBIGUS	5D	66.08	BS00110475_51	BS00063971_51	5D			5D			AGREE
BS00070448_51	Codominant	6.64115	0.0562449	FOR	BROMPTON	5D	77.2	IAAV7229	IAAV8572	5D			5D	5D	5D	AGREE
Kukri_c3430_1787	Codominant	0.697608	0.658151	AGAINST	BROMPTON,ROBIGUS,SOISSONS	5D	81.71	wsnp_Ex_c508_1008029	Ra_c857_1853	5D			5D			AGREE
Kukri_c46526_103	Codominant	6.29624	0.0650937	AGAINST	ROBIGUS,SOISSONS	5D	95.01	wsnp_Ex_c508_1008029	Ra_c857_1853	5D			5D			AGREE
Excalibur_c11055_2629	Codominant	0.359957	0.752965	FOR	CLAIRE,ROBIGUS	5D	202.58	BobWhite_c4187_931	CAP7_c3364_401	5D	1B		5D	1B		AGREE
RAC875_c8100_245	Codominant	0.136752	0.845145	FOR	CLAIRE,ROBIGUS	5D	202.58	BobWhite_c4187_931	CAP7_c3364_401	5D			5D			AGREE
BS00078603_51	Codominant	0.0774194	0.882267	FOR	CLAIRE,ROBIGUS	5D	202.58	BobWhite_c4187_931	CAP7_c3364_401	5D			5D			AGREE
IACX5717	Codominant	1.65401	0.438594	AGAINST	BROMPTON,SOISSONS	5D	202.58	BobWhite_c4187_931	CAP7_c3364_401	5D			5D			AGREE
BobWhite_c8945_134	Codominant	11.6559	0.00665077	AGAINST	SOISSONS	5D	202.58	BobWhite_c4187_931	CAP7_c3364_401	5D			5D			AGREE
Kukri_c5848_318	Codominant	0.136752	0.845145	FOR	CLAIRE,ROBIGUS	5D	202.58	BobWhite_c4187_931	CAP7_c3364_401	5D			5D	5D		AGREE
Excalibur_c16573_197	Codominant	0.0525762	0.906666	FOR	CLAIRE,ROBIGUS	5D	202.58	BobWhite_c4187_931	CAP7_c3364_401	5D			5D			AGREE
BS00070751_51	Codominant	0.192533	0.812518	FOR	CLAIRE,ROBIGUS	5D	202.58	BobWhite_c4187_931	CAP7_c3364_401	5D			5D			AGREE
Kukri_c21384_1333	Codominant	0.105038	0.865866	FOR	CLAIRE,ROBIGUS	5D	202.58	BobWhite_c4187_931	CAP7_c3364_401	5D			5D	5B		AGREE
BS00094333_51	Codominant	0.0433387	0.913388	FOR	CLAIRE,ROBIGUS	5D	202.58	BobWhite_c4187_931	CAP7_c3364_401	5D			5D			AGREE
BS00003995_51	Codominant	1.08696	0.557614	AGAINST	RIALTO,XI-19	5D	202.58	BobWhite_c4187_931	CAP7_c3364_401	5D			5D			AGREE
D_GB5Y7FA01D4CBK_54	Codominant	0.136752	0.845145	FOR	CLAIRE,ROBIGUS	5D	202.58	BobWhite_c4187_931	CAP7_c3364_401	NA			5D			AGREE(C=NA)
BS00070384_51a	Dominant_null(hets_with_0)	6.32545	0.0643645	FOR	ALCHEMY,CLAIRE,ROBIGUS	6A	52.44	Excalibur_c49745_338	Excalibur_c5442_1691	6A			6A			AGREE
Tdurum_contig48187_691a	Dominant_null(hets_with_2)	17.3438	0.000460173	AGAINST	ALCHEMY,CLAIRE,HEREWARD	6A	57.52	BobWhite_c36070_89	Ra_c29107_289	6A			6A			AGREE
BS00022980_51a	Dominant_null(hets_with_0)	17.3438	0.000460173	AGAINST	ALCHEMY,CLAIRE,HEREWARD	6A	57.52	BobWhite_c36070_89	Ra_c29107_289	6A			6A			AGREE
wsnp_Ex_c12411_19795750a	Dominant_null(hets_with_0)	17.3438	0.000460173	AGAINST	ALCHEMY,CLAIRE,HEREWARD	6A	57.52	BobWhite_c36070_89	Ra_c29107_289	6A			6A			AGREE
Ku_c3650_1548a	Dominant_null(hets_with_0)	3.54847	0.196871	AGAINST	ALCHEMY,CLAIRE,HEREWARD	6A	58.03	RAC875_c53520_103	tplb0024k14_1812	6A			6A			AGREE
BS00109919_51a	Dominant_null(hets_with_2)	7.93624	0.0338712	FOR	ROBIGUS	6A	58.03	RAC875_c53520_103	tplb0024k14_1812	6A			6A			AGREE
BS00066555_51a	Dominant_null(hets_with_2)	8.62231	0.0249728	FOR	ROBIGUS	6A	58.03	RAC875_c53520_103	tplb0024k14_1812	6A			6A			AGREE
BS00058153_51a	Dominant_null(hets_with_2)	7.93624	0.0338712	FOR	ROBIGUS	6A	58.03	RAC875_c53520_103	tplb0024k14_1812	NA			6A			AGREE(C=NA)
BS00058159_51a	Dominant_null(hets_with_0)	7.93624	0.0338712	FOR	ROBIGUS	6A	58.03	RAC875_c53520_103	tplb0024k14_1812	NA			6A			AGREE(C=NA)
BS00071351_51a	Dominant_null(hets_with_0)	1.14515	0.543179	AGAINST	BROMPTON,RIALTO	6A	62.08	CAP7_c12274_291	Tdurum_contig50062_934	NA			6A	6A		AGREE(C=NA)
Kukri_c80373_786a	Dominant_null(hets_with_0)	4.79264	0.115905	FOR	HEREWARD,ROBIGUS,SOISSONS	6A	73.64	BobWhite_c24848_219	CAP12_c2800_262	6A			6A			AGREE
RAC875_c87324_202a	Dominant_null(hets_with_2)	4.79264	0.115905	FOR	HEREWARD,ROBIGUS,SOISSONS	6A	73.64	BobWhite_c24848_219	CAP12_c2800_262	6A			6A			AGREE
BS00082191_51a	Dominant_null(hets_with_0)	4.0451	0.161976	FOR	BROMPTON,HEREWARD,ROBIGUS,SOISSONS	6A	75.69	Excalibur_c10055_221	Kukri_c7458_1132	NA			6A			AGREE(C=NA)
Excalibur_c50323_215	Dominant_hets_with_0	0.4499	0.729124	FOR	SOISSONS	6A	77.71	Kukri_c7458_1132	RAC875_c47278_818	6A			6A	6D	2B	AGREE
Excalibur_c4483_1053a	Dominant_null(hets_with_2)	1.14308	0.543179	AGAINST	ALCHEMY,CLAIRE,SOISSONS	6A	77.71	Kukri_c7458_1132	RAC875_c47278_818	NA			6A			AGREE(C=NA)
BobWhite_c32973_167a	Dominant_null(hets_with_0)	1.14308	0.543179	AGAINST	ALCHEMY,CLAIRE,SOISSONS	6A	77.71	Kukri_c7458_1132	RAC875_c47278_818	NA			6A			AGREE(C=NA)
BobWhite_c3714_659	Codominant	0.237144	0.806525	AGAINST	BROMPTON,HEREWARD,ROBIGUS	6A	77.71	Kukri_c7458_1132	RAC875_c47278_818	NA			6A			AGREE(C=NA)
Tdurum_contig12749_284	Dominant_hets_with_2	0.0548471	0.904655	FOR	HEREWARD,ROBIGUS,SOISSONS	6A	77.71	Kukri_c7458_1132	RAC875_c47278_818	6A			NA			AGREE(I=NA)
Kukri_c143_1085	Dominant_hets_with_2	0.394984	0.747079	FOR	SOISSONS	6A	80.28	Kukri_c100884_175	Kukri_c35661_63	6A			6A			AGREE
BS00076455_51	Dominant_hets_with_0	0.304155	0.769252	FOR	SOISSONS	6A	80.28	Kukri_c100884_175	Kukri_c35661_63	6A			6A			AGREE
Kukri_rep_c102263_1262	Codominant	1.35864	0.499209	FOR	HEREWARD,RIALTO,SOISSONS,XI-19	6A	81.29	wsnp_Ku_rep_c68790_67933679	Tdurum_contig42729_433	NA			6A			AGREE(C=NA)
BS00012150_51	Dominant_hets_with_0	2.62115	0.28931	FOR	HEREWARD,RIALTO,XI-19	6A	84.65	wsnp_Ex_c31149_39976103	Kukri_c29110_360	6A			6A	6A	6A	AGREE
BS00110353_51	Dominant_hets_with_2	13.4375	0.00289346	FOR	ROBIGUS,SOISSONS	6A	84.65	wsnp_Ex_c31149_39976103	Kukri_c29110_360	6A			6A			AGREE
Kukri_rep_c105406_308	Dominant_hets_with_0	3.40124	0.207277	FOR	ROBIGUS,SOISSONS	6A	84.65	wsnp_Ex_c31149_39976103	Kukri_c29110_360	6A			6A			AGREE
BS00022032_51	Dominant_hets_with_0	2.62115	0.28931	FOR	HEREWARD,RIALTO,XI-19	6A	84.65	wsnp_Ex_c31149_39976103	Kukri_c29110_360	6A			6A			AGREE
Kukri_c24795_75	Dominant_hets_with_2	12.2695	0.00495179	AGAINST	BROMPTON	6A	84.65	wsnp_Ex_c31149_39976103	Kukri_c29110_360	NA			6A	6B	6D	AGREE(C=NA)
BS00003632_51	Dominant_hets_with_0	0.0548471	0.904655	FOR	BROMPTON,ROBIGUS,SOISSONS	6A	84.65	wsnp_Ex_c31149_39976103	Kukri_c29110_360	NA			6A	6A	6A	AGREE(C=NA)
BS00064449_51a	Dominant_null(hets_with_0)	5.3377	0.0941713	AGAINST	BROMPTON	6A	88.28	Kukri_c29110_360	wsnp_Ex_c15378_23639387	6A			6A			AGREE
BS00064453_51a	Dominant_null(hets_with_0)	5.3377	0.0941713	AGAINST	BROMPTON	6A	88.28	Kukri_c29110_360	wsnp_Ex_c15378_23639387	6A			6A			AGREE
BS00065069_51a	Dominant_null(hets_with_0)	5.3377	0.0941713	AGAINST	BROMPTON	6A	88.28	Kukri_c29110_360	wsnp_Ex_c15378_23639387	6A			6A			AGREE
BS00063903_51a	Dominant_null(hets_with_0)	5.3377	0.0941713	AGAINST	BROMPTON	6A	88.28	Kukri_c29110_360	wsnp_Ex_c15378_23639387	6A			6A			AGREE
BS00036635_51	Dominant_hets_with_0	5.3377	0.0941713	AGAINST	BROMPTON	6A	88.28	Kukri_c29110_360	wsnp_Ex_c15378_23639387	6A			6A			AGREE
wsnp_Ku_c7471_12865509a	Dominant_null(hets_with_0)	5.3377	0.0941713	AGAINST	BROMPTON	6A	88.28	Kukri_c29110_360	wsnp_Ex_c15378_23639387	6A			6A			AGREE
wsnp_Ku_c7471_12865307	Dominant_null(hets_with_0)	5.3377	0.0941713	AGAINST	BROMPTON	6A	88.28	Kukri_c29110_360	wsnp_Ex_c15378_23639387	NA			6A			AGREE(C=NA)
Excalibur_c13223_117	Dominant_hets_with_0	1.88958	0.397293	FOR	BROMPTON,ROBIGUS,SOISSONS	6A	98.45	BS00031178_51	wsnp_Ku_c26784_36748247	6A			6A	6D		AGREE
Kukri_c42078_708	Dominant_hets_with_0	9.51882	0.0170665	FOR	ALCHEMY,CLAIRE,SOISSONS	6A	98.45	BS00031178_51	wsnp_Ku_c26784_36748247	6A			6A			AGREE
BS00074131_51	Dominant_null(hets_with_0)	1.24469	0.521048	FOR	ROBIGUS,SOISSONS	6A	103.35	Tdurum_contig50698_601	Excalibur_c10263_218	6A			6A			AGREE
Excalibur_c9835_136	Dominant_hets_with_0	7.86427	0.0351169	AGAINST	BROMPTON,HEREWARD,RIALTO,XI-19	6A	103.35	Tdurum_contig50698_601	Excalibur_c10263_218	6A			6A			AGREE
wsnp_BE404947A_Ta_2_1a	Dominant_null(hets_with_0)	0.449456	0.729124	AGAINST	BROMPTON,HEREWARD,RIALTO,XI-19	6A	107.45	Tdurum_contig48870_249	Excalibur_c6057_281	6A			6A			AGREE
BS00011591_51	Dominant_hets_with_0	0.561431	0.694852	AGAINST	BROMPTON,HEREWARD,RIALTO,XI-19	6A	113.03	BS00070169_51	GENE_3854_620	NA			6A	6B		AGREE(C=NA)
BS00062894_51	Codominant	3.91637	0.170607	AGAINST	BROMPTON,HEREWARD,RIALTO	6A	120.36	Tdurum_contig83190_441	wsnp_CAP7_c1839_908011	6A			6A			AGREE
BS00065076_51	Codominant	4.35121	0.141078	AGAINST	BROMPTON,HEREWARD,RIALTO	6A	120.36	Tdurum_contig83190_441	wsnp_CAP7_c1839_908011	6A			6A			AGREE
BS00065496_51	Dominant_null(hets_with_2)	0.975531	0.585152	AGAINST	BROMPTON,HEREWARD,RIALTO	6A	121.89	Kukri_c21413_107	IAAV1234	6A			6A			AGREE
BS00093964_51	Dominant_hets_with_0	0.00839813	0.962348	AGAINST	HEREWARD,RIALTO,XI-19	6A	122.39	Excalibur_c30324_564	IAAV5188	6A			6A			AGREE
Excalibur_c18333_288	Dominant_hets_with_0	1.31726	0.506695	FOR	XI-19	6A	128.93	BS00103844_51	wsnp_Ra_c61979_62215037	NA			6A			AGREE(C=NA)
Excalibur_c18333_711a	Codominant	0.00214362	0.98021	AGAINST	HEREWARD,RIALTO	6A	138.51	RAC875_c7804_236	TA005366_0788	NA			6A			AGREE(C=NA)
Excalibur_c33306_498	Dominant_hets_with_0	1.24469	0.521048	FOR	SOISSONS,XI-19	6A	140.53	Tdurum_contig47663_321	TA003858_0637	NA			6A	6A		AGREE(C=NA)
GENE_1530_1075a	Dominant_null(hets_with_0)	5.41369	0.0916595	FOR	CLAIRE,HEREWARD,RIALTO,SOISSONS	6A	144.06	Ku_c13637_545	Kukri_c4750_452	6A			6A			AGREE
Ku_c1976_663	Dominant_hets_with_2	1.31726	0.506695	FOR	HEREWARD	6A	175.93	BS00023893_51	Kukri_rep_c105296_156	6A			6A	6A	6A	AGREE
wsnp_Ex_c16480_24986490	Codominant	2.91332	0.252906	AGAINST	BROMPTON,RIALTO,ROBIGUS	6A	192.84	BS00003835_51	IAAV7168	6A			6A	6A		AGREE
BS00027313_51	Codominant	1.35427	0.500278	AGAINST	BROMPTON,RIALTO,ROBIGUS,SOISSONS	6A	192.84	BS00003835_51	IAAV7168	6A			6A			AGREE
BS00046046_51	Codominant	0.851852	0.617333	AGAINST	BROMPTON,RIALTO,ROBIGUS,SOISSONS	6A	192.84	BS00003835_51	IAAV7168	NA			6A			AGREE(C=NA)
BS00036878_51	Codominant	3.42868	0.205926	FOR	ALCHEMY,SOISSONS,XI-19	6A	199.8	BS00003835_51	IAAV7168	6A			6A	6A		AGREE
IACX2250	Codominant	3.55027	0.196871	FOR	ALCHEMY,SOISSONS,XI-19	6A	199.8	BS00003835_51	IAAV7168	6A			6A			AGREE
Excalibur_rep_c66355_52	Dominant_hets_with_0	3.17522	0.226738	FOR	CLAIRE,HEREWARD,XI-19	6A	203.97	IAAV7168	Tdurum_contig97355_194	NA			6A			AGREE(C=NA)
wsnp_Ex_c51820_55631560	Codominant	1.6051	0.446668	AGAINST	XI-19	6A	208.07	BS00062771_51	RFL_Contig5037_560	6A			6A			AGREE
wsnp_Ex_c36801_44683992	Codominant	1.6051	0.446668	AGAINST	XI-19	6A	208.07	BS00062771_51	RFL_Contig5037_560	6A			6A			AGREE
IAAV5761	Codominant	1.6051	0.446668	AGAINST	XI-19	6A	208.07	BS00062771_51	RFL_Contig5037_560	6A			6A			AGREE
BobWhite_c13845_195	Codominant	1.6051	0.446668	AGAINST	XI-19	6A	208.07	BS00062771_51	RFL_Contig5037_560	6A			6A			AGREE
BobWhite_c32372_186	Codominant	1.6051	0.446668	AGAINST	XI-19	6A	208.07	BS00062771_51	RFL_Contig5037_560	6A			6A			AGREE
BS00022489_51	Codominant	1.6051	0.446668	AGAINST	XI-19	6A	208.07	BS00062771_51	RFL_Contig5037_560	6A			6A			AGREE
BS00082640_51	Codominant	1.6051	0.446668	AGAINST	XI-19	6A	208.07	BS00062771_51	RFL_Contig5037_560	6A			6A			AGREE
IAAV4068	Codominant	1.6051	0.446668	AGAINST	XI-19	6A	208.07	BS00062771_51	RFL_Contig5037_560	6A	6D		6A			AGREE
wsnp_Ex_c51820_55631329	Codominant	1.6051	0.446668	AGAINST	XI-19	6A	208.07	BS00062771_51	RFL_Contig5037_560	6A	6D		6A			AGREE
Ku_c44079_365	Codominant	1.6051	0.446668	AGAINST	XI-19	6A	208.07	BS00062771_51	RFL_Contig5037_560	NA			6A			AGREE(C=NA)
TA005055_0844	Codominant	1.6051	0.446668	AGAINST	XI-19	6A	208.07	BS00062771_51	RFL_Contig5037_560	NA			6A	6B		AGREE(C=NA)
Excalibur_c25752_80	Codominant	1.6051	0.446668	AGAINST	XI-19	6A	208.07	BS00062771_51	RFL_Contig5037_560	NA			6A	6D		AGREE(C=NA)
BobWhite_c8084_2508	Codominant	2.19169	0.348499	AGAINST	XI-19	6A	208.07	BS00062771_51	RFL_Contig5037_560	NA			6A	6D		AGREE(C=NA)
Kukri_rep_c69713_250	Codominant	1.6051	0.446668	AGAINST	XI-19	6A	208.07	BS00062771_51	RFL_Contig5037_560	NA			6A	6D	6B	AGREE(C=NA)
wsnp_Ex_rep_c70951_69806455	Codominant	1.6051	0.446668	AGAINST	XI-19	6A	208.07	BS00062771_51	RFL_Contig5037_560	NA			6A			AGREE(C=NA)
BobWhite_c2143_229	Codominant	1.6051	0.446668	AGAINST	XI-19	6A	208.07	BS00062771_51	RFL_Contig5037_560	NA			6A			AGREE(C=NA)
CAP7_c12484_228	Codominant	1.6051	0.446668	AGAINST	XI-19	6A	208.07	BS00062771_51	RFL_Contig5037_560	6A			NA			AGREE(I=NA)
Kukri_c45275_391	Codominant	0.155126	0.834305	AGAINST	HEREWARD,XI-19	6A	215.25	Tdurum_contig32258_314	Excalibur_rep_c69981_75	6A			6A	6A		AGREE
BobWhite_c47143_592	Dominant_hets_with_0	1.31726	0.506695	FOR	HEREWARD	6A	215.25	Tdurum_contig32258_314	Excalibur_rep_c69981_75	NA			6A	1B		AGREE(C=NA)
BS00074752_51	Codominant	1.19659	0.532908	FOR	CLAIRE,HEREWARD,XI-19	6A	223.42	BS00103442_51	BS00004466_51	6A			6A			AGREE
BS00047388_51	Codominant	0.216693	0.807756	AGAINST	CLAIRE,HEREWARD,XI-19	6A	223.42	BS00103442_51	BS00004466_51	6A			NA			AGREE(I=NA)
BS00023020_51	Dominant_hets_with_2	0.229031	0.806637	FOR	CLAIRE,HEREWARD,XI-19	6A	227.59	Tdurum_contig46670_1132	BS00029127_51	6A			6A			AGREE
RAC875_c93959_96	Dominant_hets_with_2	2.12017	0.357181	FOR	ALCHEMY,CLAIRE,SOISSONS	6A	247.34	BS00042200_51	Ra_c2235_3340	6A			6A			AGREE
Ku_c5353_293	Dominant_null(hets_with_2)	2.54366	0.298703	AGAINST	XI-19	6A	284.5	RAC875_c8254_657	wsnp_BF483091A_Ta_2_5	6A			6A			AGREE
Ra_c2235_1339	Dominant_null(hets_with_0)	2.54366	0.298703	AGAINST	XI-19	6A	284.5	RAC875_c8254_657	wsnp_BF483091A_Ta_2_5	6A			6A			AGREE
Ku_c14920_502	Dominant_null(hets_with_2)	2.54366	0.298703	AGAINST	XI-19	6A	284.5	RAC875_c8254_657	wsnp_BF483091A_Ta_2_5	6A			6A			AGREE
Tdurum_contig1706_272	Dominant_null(hets_with_2)	2.46812	0.30982	FOR	HEREWARD,RIALTO	6A	284.5	RAC875_c8254_657	wsnp_BF483091A_Ta_2_5	6A			6A			AGREE
RAC875_c41438_223a	Dominant_null(hets_with_0)	0.0375472	0.918172	FOR	SOISSONS	6A	284.5	RAC875_c8254_657	wsnp_BF483091A_Ta_2_5	6A			6A			AGREE
Excalibur_c11290_278	Dominant_hets_with_0	0.00466563	0.971109	AGAINST	RIALTO,XI-19	6A	284.5	RAC875_c8254_657	wsnp_BF483091A_Ta_2_5	6A			6A			AGREE
GENE_3933_586	Dominant_null(hets_with_0)	0.0419907	0.914593	FOR	SOISSONS,XI-19	6A	284.5	RAC875_c8254_657	wsnp_BF483091A_Ta_2_5	6A			6A			AGREE
CAP8_c6448_265a	Dominant_null(hets_with_0)	0.709694	0.653465	FOR	SOISSONS,XI-19	6A	284.5	RAC875_c8254_657	wsnp_BF483091A_Ta_2_5	6A			6A			AGREE
GENE_4167_145a	Dominant_null(hets_with_0)	9.89136	0.0147166	AGAINST	XI-19	6A	284.5	RAC875_c8254_657	wsnp_BF483091A_Ta_2_5	6A			6A			AGREE
Kukri_c8698_292	Dominant_hets_with_2	1.24972	0.519443	AGAINST	XI-19	6A	284.5	RAC875_c8254_657	wsnp_BF483091A_Ta_2_5	6A			6A			AGREE
BS00045156_51	Dominant_hets_with_0	0.304155	0.769252	FOR	HEREWARD	6A	284.5	RAC875_c8254_657	wsnp_BF483091A_Ta_2_5	6A			6A			AGREE
BS00022372_51	Codominant	0.953509	0.591596	AGAINST	SOISSONS	6A	284.5	RAC875_c8254_657	wsnp_BF483091A_Ta_2_5	6A			6A			AGREE
Excalibur_c54765_577	Dominant_hets_with_0	0.200267	0.80997	FOR	SOISSONS	6A	284.5	RAC875_c8254_657	wsnp_BF483091A_Ta_2_5	6A	6B		6A	6A	6B	AGREE
BS00091539_51	Codominant	47.9858	1.19714e-09	AGAINST	HEREWARD,SOISSONS,XI-19	6A	284.5	RAC875_c8254_657	wsnp_BF483091A_Ta_2_5	NA			6A			AGREE(C=NA)
wsnp_Ex_c1783_3367431	Dominant_null(hets_with_0)	1.31726	0.506695	FOR	SOISSONS	6A	284.5	RAC875_c8254_657	wsnp_BF483091A_Ta_2_5	NA			6A	6A		AGREE(C=NA)
Ra_c11651_1094a	Dominant_null(hets_with_2)	2.12908	0.356111	FOR	HEREWARD,RIALTO,SOISSONS,XI-19	6A	284.5	RAC875_c8254_657	wsnp_BF483091A_Ta_2_5	NA			6A	6A		AGREE(C=NA)
CAP8_c1237_68a	Dominant_null(hets_with_0)	1.09995	0.554559	FOR	HEREWARD,RIALTO,XI-19	6A	284.5	RAC875_c8254_657	wsnp_BF483091A_Ta_2_5	NA			6A			AGREE(C=NA)
Kukri_c74519_147	Dominant_null(hets_with_2)	2.54366	0.298703	AGAINST	XI-19	6A	284.5	RAC875_c8254_657	wsnp_BF483091A_Ta_2_5	NA			6A			AGREE(C=NA)
GENE_1205_484a	Dominant_null(hets_with_0)	3.47145	0.203004	FOR	SOISSONS	6A	284.5	RAC875_c8254_657	wsnp_BF483091A_Ta_2_5	NA			6A			AGREE(C=NA)
BS00082458_51	Dominant_hets_with_2	7.84292	0.0354394	AGAINST	BROMPTON,XI-19	6A	284.5	RAC875_c8254_657	wsnp_BF483091A_Ta_2_5	NA			6A			AGREE(C=NA)
wsnp_JD_c26552_21868492a	Dominant_null(hets_with_0)	2.12908	0.356111	FOR	HEREWARD,RIALTO,SOISSONS,XI-19	6A	284.5	RAC875_c8254_657	wsnp_BF483091A_Ta_2_5	NA			6A	6A		AGREE(C=NA)
Ex_c23666_366	Dominant_hets_with_0	0.0375472	0.918172	FOR	SOISSONS	6A	284.5	RAC875_c8254_657	wsnp_BF483091A_Ta_2_5	NA			6A			AGREE(C=NA)
GENE_3948_202	Dominant_null(hets_with_0)	0.0419907	0.914593	FOR	SOISSONS,XI-19	6A	284.5	RAC875_c8254_657	wsnp_BF483091A_Ta_2_5	6A			NA			AGREE(I=NA)
BS00090826_51	Dominant_hets_with_2	0.00468019	0.971109	FOR	HEREWARD,RIALTO	6A	284.5	RAC875_c8254_657	wsnp_BF483091A_Ta_2_5	6A			NA			AGREE(I=NA)
BS00089973_51	Dominant_hets_with_0	0.187144	0.813679	AGAINST	SOISSONS,XI-19	6A	284.5	RAC875_c8254_657	wsnp_BF483091A_Ta_2_5	6A			NA			AGREE(I=NA)
CAP11_c7092_120	Dominant_null(hets_with_0)	2.12908	0.356111	FOR	HEREWARD,RIALTO,SOISSONS,XI-19	6A	284.5	RAC875_c8254_657	wsnp_BF483091A_Ta_2_5	6A			NA			AGREE(I=NA)
Tdurum_contig49206_350	Dominant_hets_with_2	0.826705	0.621788	FOR	SOISSONS	6A	284.5	RAC875_c8254_657	wsnp_BF483091A_Ta_2_5	6A			NA			AGREE(I=NA)
wsnp_Ex_c14031_21934322	Codominant	6.29406	0.0650937	FOR	SOISSONS	6B	2.51	RAC875_rep_c69602_1119	Tdurum_contig43538_1582	6B			6B			AGREE
wsnp_Ex_c12577_20022294	Codominant	1.17064	0.536517	FOR	BROMPTON,XI-19	6B	32.18	RFL_Contig4853_1435a	Excalibur_c39830_862	6B			6B			AGREE
BS00067983_51	Codominant	0.543524	0.701145	FOR	BROMPTON,SOISSONS	6B	77.73	RAC875_c50914_107	Tdurum_contig61970_627	NA			6B	6B		AGREE(C=NA)
tplb0021a17_853	Codominant	0.364617	0.752965	FOR	ROBIGUS,XI-19	6B	87.78	BS00067672_51	RAC875_rep_c104937_939	6B			6B			AGREE
Excalibur_c12037_1241	Codominant	0.468395	0.725544	FOR	BROMPTON,RIALTO,ROBIGUS,XI-19	6B	124.57	Excalibur_c18881_383	RAC875_rep_c107515_508	6B			6B			AGREE
Excalibur_rep_c108023_321	Codominant	0.414239	0.738854	FOR	BROMPTON,RIALTO,ROBIGUS,XI-19	6B	124.57	Excalibur_c18881_383	RAC875_rep_c107515_508	6B	NA		6B			AGREE
BS00033629_51	Codominant	0.0021164	0.98021	AGAINST	RIALTO,SOISSONS	6B	154.65	Kukri_c377_2164	GENE_3990_27	6B			NA			AGREE(I=NA)
Tdurum_contig82504_154	Codominant	2.79489	0.267925	FOR	RIALTO,ROBIGUS,SOISSONS	6B	158.68	RFL_Contig3644_757	Excalibur_c22998_621	6B			NA			AGREE(I=NA)
Tdurum_contig54917_597	Codominant	8.56221	0.0257736	FOR	BROMPTON,ROBIGUS,SOISSONS	6B	172.82	GENE_4086_876	RAC875_c6649_642	6B			6B			AGREE
BobWhite_c23828_341	Codominant	1.28161	0.51478	AGAINST	BROMPTON	6B	173.83	RAC875_c6649_642	BS00104265_51	6B			6B			AGREE
wsnp_Ex_c19873_28889970	Codominant	0.0021164	0.98021	FOR	ROBIGUS,XI-19	6B	173.83	RAC875_c6649_642	BS00104265_51	NA			6B			AGREE(C=NA)
wsnp_Ex_c9948_16379630	Dominant_hets_with_0	12.2695	0.00495179	AGAINST	BROMPTON	6B	178.39	Excalibur_c31379_71	Ex_c21929_441	6B			6B			AGREE
Kukri_c42895_593	Codominant	0.00567795	0.969115	AGAINST	BROMPTON	6B	178.39	Excalibur_c31379_71	Ex_c21929_441	6B			6B			AGREE
IAAV873	Codominant	2.08318	0.363326	FOR	BROMPTON	6B	186.1	BS00011479_51	RAC875_c60007_199	6B			6B			AGREE
Excalibur_c47748_83	Codominant	18.4889	0.00026238	FOR	BROMPTON,ROBIGUS,SOISSONS	6B	186.6	BS00011479_51	RAC875_c60007_199	6B	6A		6B	6A		AGREE
Tdurum_contig28405_288	Codominant	11.042	0.00868283	FOR	ROBIGUS,SOISSONS,XI-19	6B	186.6	BS00011479_51	RAC875_c60007_199	6B			6B			AGREE
Ra_c17448_1214	Codominant	1.88076	0.39896	FOR	BROMPTON	6B	186.6	BS00011479_51	RAC875_c60007_199	6B			6B			AGREE
IAAV2682	Codominant	2.17778	0.348904	FOR	BROMPTON	6B	186.6	BS00011479_51	RAC875_c60007_199	6B			6B			AGREE
BS00087190_51	Codominant	11.2667	0.00781237	FOR	ROBIGUS,SOISSONS,XI-19	6B	186.6	BS00011479_51	RAC875_c60007_199	6B			NA			AGREE(I=NA)
RAC875_c59542_53	Codominant	19.132	0.00019417	FOR	BROMPTON,ROBIGUS,SOISSONS,XI-19	6B	190.17	RAC875_c23461_428	BS00037933_51	NA			6B	6A		AGREE(C=NA)
RAC875_c24962_1326	Codominant	3.35238	0.209784	FOR	BROMPTON,ROBIGUS,XI-19	6B	190.17	RAC875_c23461_428	BS00037933_51	NA			6B			AGREE(C=NA)
BobWhite_rep_c54134_283	Dominant_hets_with_2	3.59252	0.195576	FOR	ROBIGUS,SOISSONS,XI-19	6B	190.17	RAC875_c23461_428	BS00037933_51	NA			6B	6D		AGREE(C=NA)
Excalibur_c91980_139	Codominant	1.37089	0.495494	FOR	ROBIGUS	6B	190.17	RAC875_c23461_428	BS00037933_51	6B	6A		NA			AGREE(I=NA)
CAP8_c1678_709	Dominant_hets_with_0	6.04866	0.0713012	FOR	ROBIGUS	6B	190.17	RAC875_c23461_428	BS00037933_51	6B			NA			AGREE(I=NA)
Ra_c14852_1487	Codominant	10.4034	0.0116381	FOR	ROBIGUS,SOISSONS	6B	190.17	RAC875_c23461_428	BS00037933_51	6B			NA			AGREE(I=NA)
BobWhite_c45475_576	Dominant_hets_with_0	3.74546	0.182689	FOR	ROBIGUS,XI-19	6B	190.17	RAC875_c23461_428	BS00037933_51	6B			NA			AGREE(I=NA)
wsnp_JD_c18284_16822042	Codominant	5.8764	0.0759062	FOR	SOISSONS	6B	199.77	BS00067161_51	BS00036830_51	NA			6B			AGREE(C=NA)
Kukri_rep_c74385_776	Codominant	1.94578	0.387146	FOR	SOISSONS	6B	203.83	RFL_Contig2206_1694	BS00027770_51	NA			6B	6B	6D	AGREE(C=NA)
wsnp_Ra_c8715_14697086	Codominant	1.7933	0.412807	FOR	SOISSONS	6B	204.83	wsnp_Ex_rep_c70036_68988728	wsnp_Ku_c28854_38769308	6B			6B			AGREE
Tdurum_contig29013_239	Codominant	2.40955	0.3176	FOR	BROMPTON,SOISSONS	6B	232.75	tplb0046e21_221	BS00067297_51a	6B			6B			AGREE
BS00067417_51	Codominant	0.0154839	0.952432	FOR	CLAIRE,ROBIGUS,SOISSONS	6B	262.9	Tdurum_contig49927_941	tplb0045b09_1555	6B			6B			AGREE
BS00075667_51	Dominant_hets_with_2	6.21551	0.0666757	FOR	XI-19	6B	262.9	Tdurum_contig49927_941	tplb0045b09_1555	6B			6B			AGREE
Excalibur_c2049_323	Dominant_hets_with_2	16.0766	0.0008523	FOR	XI-19	6B	262.9	Tdurum_contig49927_941	tplb0045b09_1555	6B			6B			AGREE
BS00022480_51	Codominant	2.69299	0.28126	AGAINST	BROMPTON,SOISSONS,XI-19	6B	262.9	Tdurum_contig49927_941	tplb0045b09_1555	NA			6B			AGREE(C=NA)
tplb0046e21_618	Codominant	0.735567	0.646358	FOR	XI-19	6B	262.9	Tdurum_contig49927_941	tplb0045b09_1555	NA			6B			AGREE(C=NA)
RAC875_c50572_106	Dominant_null(hets_with_2)	7.58994	0.0378209	FOR	BROMPTON,XI-19	6B	262.9	Tdurum_contig49927_941	tplb0045b09_1555	NA			6B			AGREE(C=NA)
Excalibur_c7996_89a	Codominant	1.39526	0.490046	AGAINST	BROMPTON	6B	262.9	Tdurum_contig49927_941	tplb0045b09_1555	6B			NA			AGREE(I=NA)
Jagger_c5597_332	Codominant	0.733243	0.646538	AGAINST	RIALTO	6B	262.9	Tdurum_contig49927_941	tplb0045b09_1555	6B			NA			AGREE(I=NA)
wsnp_Ex_rep_c69373_68312188	Codominant	0.733243	0.646538	AGAINST	RIALTO	6B	262.9	Tdurum_contig49927_941	tplb0045b09_1555	6B			NA			AGREE(I=NA)
RAC875_c25839_225	Codominant	0.60778	0.686781	AGAINST	BROMPTON,HEREWARD,RIALTO	6D	142.52	CAP11_rep_c6864_291	GENE_4060_219	6D			6D			AGREE
BobWhite_c14066_403	Codominant	13.5504	0.00273377	AGAINST	ALCHEMY	6D	142.52	CAP11_rep_c6864_291	GENE_4060_219	NA			6D	6A		AGREE(C=NA)
wsnp_Ra_c27787_37299352	Codominant	13.5504	0.00273377	AGAINST	ALCHEMY	6D	142.52	CAP11_rep_c6864_291	GENE_4060_219	NA			6D	6A		AGREE(C=NA)
wsnp_JD_c41732_29490776	Codominant	2.91587	0.252786	AGAINST	HEREWARD,RIALTO	6D	187.61	Excalibur_rep_c67436_962	BS00012510_51	6D			6D			AGREE
wsnp_Ex_c56443_58561683	Codominant	0.0154839	0.952432	FOR	ALCHEMY,CLAIRE,ROBIGUS	6D	190.15	BS00059791_51	BS00087457_51	NA			6D			AGREE(C=NA)
Kukri_rep_c103186_166	Dominant_hets_with_2	5.9352	0.0741857	AGAINST	SOISSONS,XI-19	6D	215.5	wsnp_BE471213D_Ta_2_1	BS00061126_51	6D			6D			AGREE
Ex_c25390_404	Dominant_hets_with_0	12.1842	0.00516472	AGAINST	SOISSONS	6D	215.5	wsnp_BE471213D_Ta_2_1	BS00061126_51	6D			6D			AGREE
wsnp_Ex_rep_c110800_93013978	Dominant_hets_with_0	10.6556	0.010468	AGAINST	SOISSONS	6D	215.5	wsnp_BE471213D_Ta_2_1	BS00061126_51	6D			6D			AGREE
Excalibur_c3076_1127	Codominant	6.23377	0.0661369	AGAINST	ROBIGUS,SOISSONS,XI-19	6D	215.5	wsnp_BE471213D_Ta_2_1	BS00061126_51	6D			6D			AGREE
D_contig37522_188	Codominant	12.4163	0.00462238	FOR	ROBIGUS	6D	215.5	wsnp_BE471213D_Ta_2_1	BS00061126_51	6D			6D			AGREE
RAC875_c24285_1049	Dominant_hets_with_2	1.05776	0.564235	FOR	BROMPTON	6D	215.5	wsnp_BE471213D_Ta_2_1	BS00061126_51	6D			6D			AGREE
RFL_Contig2615_982	Codominant	12.4163	0.00462238	FOR	ROBIGUS	6D	215.5	wsnp_BE471213D_Ta_2_1	BS00061126_51	NA			6D			AGREE(C=NA)
wsnp_Ex_c25390_34655262a	Dominant_hets_with_0	9.89136	0.0147166	AGAINST	SOISSONS	6D	215.5	wsnp_BE471213D_Ta_2_1	BS00061126_51	NA			6D			AGREE(C=NA)
BS00063558_51a	Codominant	2.8552	0.259876	AGAINST	ROBIGUS,SOISSONS,XI-19	7A	66.48	Excalibur_c60134_182	BS00094821_51	NA			7A			AGREE(C=NA)
Tdurum_contig42424_291a	Dominant_null(hets_with_0)	10.0798	0.0134537	FOR	SOISSONS	7A	69.84	BS00094821_51	IAAV4855	7A			7A			AGREE
Tdurum_contig42424_238a	Dominant_null(hets_with_0)	9.33681	0.0183831	FOR	SOISSONS	7A	69.84	BS00094821_51	IAAV4855	7A			7A			AGREE
BS00019238_51	Dominant_hets_unclear	10.5506	0.0109915	FOR	ALCHEMY,CLAIRE,SOISSONS	7A	84.53	Excalibur_c58596_321	BS00078359_51	7A			7A			AGREE
RAC875_c21165_1058	Codominant	4.98622	0.107809	AGAINST	ALCHEMY,CLAIRE	7A	87.56	BobWhite_c40535_218	BobWhite_c55017_291	7A	3D	NA	7A	7A	7D	AGREE
BS00099611_51	Dominant_hets_with_2	14.9036	0.00141378	AGAINST	ROBIGUS	7A	87.56	BobWhite_c40535_218	BobWhite_c55017_291	7A			NA			AGREE(I=NA)
BS00068863_51	Codominant	1.83051	0.40659	AGAINST	ALCHEMY,CLAIRE,SOISSONS	7A	92.28	Tdurum_contig16632_288	BS00023055_51	7A			7A			AGREE
Ex_c10105_526a	Dominant_null(hets_with_0)	0.680249	0.662373	AGAINST	ALCHEMY,CLAIRE,SOISSONS	7A	98.87	Tdurum_contig12722_779	Excalibur_c14189_156	7A			7A			AGREE
BS00078400_51	Codominant	0.172524	0.823551	FOR	ALCHEMY,CLAIRE	7A	101.38	RAC875_c52560_123	wsnp_CAP12_c3056_1439567	7A			7A			AGREE
Excalibur_c31383_82	Codominant	0.172524	0.823551	FOR	ALCHEMY,CLAIRE	7A	101.38	RAC875_c52560_123	wsnp_CAP12_c3056_1439567	NA			7A			AGREE(C=NA)
IAAV6131	Codominant	2.40182	0.318933	AGAINST	HEREWARD,SOISSONS	7A	101.38	RAC875_c52560_123	wsnp_CAP12_c3056_1439567	NA			7A			AGREE(C=NA)
BS00065648_51	Codominant	10.9534	0.00901147	AGAINST	HEREWARD	7A	115.17	Ku_c12886_1250	BS00022076_51	7A			7A			AGREE
BS00074110_51	Codominant	10.9534	0.00901147	AGAINST	HEREWARD	7A	115.17	Ku_c12886_1250	BS00022076_51	7A			NA			AGREE(I=NA)
wsnp_Ex_c1736_3285575	Codominant	0.720686	0.650101	AGAINST	HEREWARD,RIALTO,XI-19	7A	154.08	Excalibur_rep_c101407_222	BS00086101_51	NA			7A			AGREE(C=NA)
RAC875_c52933_818	Codominant	0.437607	0.731471	AGAINST	HEREWARD,RIALTO,XI-19	7A	154.08	Excalibur_rep_c101407_222	BS00086101_51	NA			7A	7B		AGREE(C=NA)
RAC875_c29361_70	Dominant_hets_with_2	2.17752	0.348904	AGAINST	SOISSONS	7A	219.29	BS00108184_51	BS00002897_51	7A	1A		7A			AGREE
RFL_Contig4956_2526	Codominant_Ghost	NA	NA	NA	NA	7A	219.8	RFL_Contig1686_427	CAP7_c3756_77	NA			7A			AGREE(C=NA)
BobWhite_c24295_777	Codominant	3.66095	0.189426	AGAINST	HEREWARD,RIALTO,XI-19	7A	260.16	BobWhite_c4399_447	BS00021659_51	7A			7A			AGREE
tplb0045p11_893	Codominant	14.1857	0.00197856	AGAINST	ROBIGUS,SOISSONS	7A	262.68	RFL_Contig1867_376	Kukri_c41297_284	7A			7A			AGREE
CAP11_c1048_99	Codominant	3.623	0.192457	FOR	SOISSONS	7A	274.16	wsnp_CAP11_c827_513472	Ku_c29856_132	7A			7A			AGREE
Kukri_c24337_416	Codominant	3.56004	0.196871	FOR	SOISSONS	7A	274.16	wsnp_CAP11_c827_513472	Ku_c29856_132	7A			7A			AGREE
BS00061151_51	Dominant_hets_with_0	13.3359	0.00303074	FOR	SOISSONS	7A	274.16	wsnp_CAP11_c827_513472	Ku_c29856_132	7A			NA			AGREE(I=NA)
wsnp_Ex_c17693_26438399	Codominant	31.8098	3.5227e-07	AGAINST	ROBIGUS,SOISSONS	7A	277.7	BS00022202_51	TA006231_0789	NA			7A			AGREE(C=NA)
wsnp_Ku_c34643_43968242	Codominant_Ghost	NA	NA	NA	NA	7A	284.33	RAC875_c1265_1564	Excalibur_c3298_533	7A			7A			AGREE
Tdurum_contig45680_434	Codominant_Ghost	NA	NA	NA	NA	7A	284.33	RAC875_c1265_1564	Excalibur_c3298_533	7A			7A			AGREE
wsnp_Ex_c558_1105911	Codominant	0.448533	0.729124	AGAINST	ALCHEMY,CLAIRE	7A	289.05	BobWhite_c5235_710	wsnp_Ex_c23102_32328851	7A			7A			AGREE
BS00092197_51	Codominant	33.817	1.32172e-07	FOR	ALCHEMY,CLAIRE	7A	289.05	BobWhite_c5235_710	wsnp_Ex_c23102_32328851	NA			7A			AGREE(C=NA)
BS00063933_51	Codominant_het_parent	NA	NA	NA	NA	7A	298.09	BS00031028_51	Excalibur_c1024_1489	7A			7A			AGREE
BS00046930_51	Codominant	0.000538503	0.990686	FOR	ROBIGUS,SOISSONS	7A	302.19	wsnp_Ex_rep_c68047_66792559	BobWhite_c12859_257	7A			7A			AGREE
wsnp_Ku_rep_c113718_96236830	Codominant	8.97662	0.0217445	FOR	HEREWARD,RIALTO,XI-19	7A	328.69	Excalibur_c17899_352	Excalibur_c60238_183	7A			7A			AGREE
JD_c149_673a	Dominant_null(hets_with_2)	20.9396	8.13814e-05	AGAINST	BROMPTON	7A	328.69	Excalibur_c17899_352	Excalibur_c60238_183	7A			7A			AGREE
Ku_c11884_1220	Codominant	11.5974	0.00682001	FOR	HEREWARD,RIALTO,XI-19	7A	344.55	BobWhite_c19346_434	CAP7_rep_c10402_310	7A			7A			AGREE
wsnp_Ex_c17899_26666328	Codominant	10.4169	0.0116381	FOR	BROMPTON,RIALTO,XI-19	7A	352.64	Tdurum_contig54832_139	Tdurum_contig43216_852	7A			7A			AGREE
Kukri_c31449_620	Codominant	1.95652	0.385582	AGAINST	ALCHEMY,CLAIRE,HEREWARD	7A	376.34	Excalibur_c6101_608	wsnp_Ku_c28104_38042857	7A			7A			AGREE
IAAV7987	Codominant	1.88676	0.397589	AGAINST	BROMPTON	7A	386.06	wsnp_Ku_c3929_7189422	Tdurum_contig77505_779	7A			7A			AGREE
Kukri_c5693_1983	Codominant_parent_NA	51.7094	1.89835e-10	FOR	HEREWARD	7A	386.06	wsnp_Ku_c3929_7189422	Tdurum_contig77505_779	7A			7A			AGREE
RAC875_c76318_145	Dominant_hets_with_2	35.3142	6.37167e-08	FOR	HEREWARD,SOISSONS	7A	386.06	wsnp_Ku_c3929_7189422	Tdurum_contig77505_779	7A			7A			AGREE
BS00063363_51	Codominant	0.64271	0.675679	AGAINST	CLAIRE,HEREWARD,RIALTO	7A	386.06	wsnp_Ku_c3929_7189422	Tdurum_contig77505_779	7A			7A			AGREE
wsnp_Ex_c9971_16412345	Codominant	0.161812	0.829888	AGAINST	CLAIRE,HEREWARD,RIALTO,ROBIGUS	7A	386.06	wsnp_Ku_c3929_7189422	Tdurum_contig77505_779	7A			7A			AGREE
wsnp_Ex_c9971_16412615	Codominant	0.13128	0.847671	AGAINST	CLAIRE,HEREWARD,RIALTO,ROBIGUS	7A	386.06	wsnp_Ku_c3929_7189422	Tdurum_contig77505_779	7A			7A			AGREE
Excalibur_c15750_931	Dominant_hets_with_2	100.594	6.39183e-21	AGAINST	BROMPTON,CLAIRE,HEREWARD	7A	386.06	wsnp_Ku_c3929_7189422	Tdurum_contig77505_779	7A			7A	7A		AGREE
BS00104760_51	Codominant	21.9494	4.93276e-05	AGAINST	CLAIRE,ROBIGUS	7A	386.06	wsnp_Ku_c3929_7189422	Tdurum_contig77505_779	7A			7A			AGREE
BS00073644_51a	Codominant_excess_NA	4.40746	0.137486	AGAINST	ALCHEMY	7A	386.06	wsnp_Ku_c3929_7189422	Tdurum_contig77505_779	7A			7A			AGREE
RAC875_c11283_379	Dominant_hets_with_2	74.9969	2.24035e-15	FOR	ALCHEMY	7A	386.06	wsnp_Ku_c3929_7189422	Tdurum_contig77505_779	7A			7A	7A	7A	AGREE
RAC875_c8565_926	Codominant	0.479819	0.722675	AGAINST	HEREWARD	7A	386.06	wsnp_Ku_c3929_7189422	Tdurum_contig77505_779	7A	7D		7A			AGREE
IAAV6653	Codominant	0.00273673	0.978213	FOR	CLAIRE,ROBIGUS,XI-19	7A	386.06	wsnp_Ku_c3929_7189422	Tdurum_contig77505_779	NA			7A			AGREE(C=NA)
Kukri_c40735_318	Codominant	0.216881	0.807756	FOR	RIALTO	7A	386.06	wsnp_Ku_c3929_7189422	Tdurum_contig77505_779	NA			7A			AGREE(C=NA)
BS00065973_51	Codominant	23.7967	1.97602e-05	AGAINST	HEREWARD	7B	9.43	BS00022127_51	Kukri_c67849_109	7B			7B			AGREE
Excalibur_c53111_144	Codominant	0.00359389	0.972502	FOR	SOISSONS	7B	20.27	BS00011652_51	BS00081132_51	7B	5B		7B			AGREE
Tdurum_contig57324_104	Codominant	0.455568	0.729124	FOR	SOISSONS	7B	20.27	BS00011652_51	BS00081132_51	7B			7B			AGREE
BS00025580_51	Codominant	1.06773	0.561402	AGAINST	ROBIGUS	7B	22.83	BS00011652_51	BS00081132_51	7B			7B	4D		AGREE
Ra_c9687_1038	Dominant_null(hets_with_0)	10.2037	0.012726	FOR	BROMPTON,RIALTO,ROBIGUS,XI-19	7B	22.83	BS00011652_51	BS00081132_51	NA			7B			AGREE(C=NA)
BS00022562_51	Codominant	7.59494	0.0377395	FOR	BROMPTON,RIALTO	7B	27	BS00081132_51	Excalibur_c29698_76	7B			7B			AGREE
BS00085194_51	Codominant	11.3485	0.00751811	FOR	BROMPTON,RIALTO,SOISSONS	7B	27	BS00081132_51	Excalibur_c29698_76	7B			NA			AGREE(I=NA)
Excalibur_c60612_236	Codominant	1.86299	0.401519	AGAINST	SOISSONS	7B	31.67	CAP12_c1816_325	BobWhite_c44404_312	7B			7B			AGREE
RAC875_c23816_266	Codominant	1.86299	0.401519	AGAINST	SOISSONS	7B	31.67	CAP12_c1816_325	BobWhite_c44404_312	7B			7B	7A		AGREE
Tdurum_contig61255_86	Codominant	1.86299	0.401519	AGAINST	SOISSONS	7B	31.67	CAP12_c1816_325	BobWhite_c44404_312	7B			7B			AGREE
Tdurum_contig98005_345	Codominant	1.90117	0.394897	AGAINST	SOISSONS	7B	31.67	CAP12_c1816_325	BobWhite_c44404_312	7B			7B			AGREE
Kukri_c55922_352	Codominant	1.78763	0.413142	AGAINST	SOISSONS	7B	31.67	CAP12_c1816_325	BobWhite_c44404_312	NA			7B			AGREE(C=NA)
Tdurum_contig11827_738	Codominant	1.86299	0.401519	AGAINST	SOISSONS	7B	31.67	CAP12_c1816_325	BobWhite_c44404_312	NA			7B	7A		AGREE(C=NA)
RAC875_c48208_304	Codominant	19.0703	0.000199475	FOR	XI-19	7B	31.67	CAP12_c1816_325	BobWhite_c44404_312	7B			NA			AGREE(I=NA)
Excalibur_c3423_1170	Codominant	4.83936	0.113886	FOR	CLAIRE,ROBIGUS,XI-19	7B	50.38	D_GDRF1KQ02H7HJS_109	BS00054881_51	7B			7B			AGREE
RAC875_c23521_589	Codominant	5.03807	0.105287	AGAINST	ROBIGUS	7B	66.59	BS00022498_51	RAC875_c1638_165	NA			7B			AGREE(C=NA)
BobWhite_c4253_568	Codominant	4.67308	0.122515	FOR	CLAIRE,HEREWARD,SOISSONS,XI-19	7B	84.25	CAP12_c1039_114	GENE_4507_56	7B			7B			AGREE
Tdurum_contig46398_534	Codominant	0.000425985	0.990686	FOR	ALCHEMY,CLAIRE,HEREWARD	7B	90.58	BS00017187_51	RAC875_rep_c74622_456	NA			7B			AGREE(C=NA)
wsnp_Ex_c9909_16316813	Codominant	5.80645	0.0779164	FOR	BROMPTON,HEREWARD,RIALTO,XI-19	7B	105.51	wsnp_Ku_c10939_17975681	Ra_c3470_1551	7B			7B			AGREE
BobWhite_c36693_210	Codominant	1.77989	0.415031	FOR	ALCHEMY,XI-19	7B	105.51	wsnp_Ku_c10939_17975681	Ra_c3470_1551	7B			NA			AGREE(I=NA)
BS00111146_51	Codominant	0.234875	0.806525	FOR	BROMPTON,HEREWARD,RIALTO	7B	109.14	Ra_c3470_1551	RAC875_c47003_445	7B			7B			AGREE
BS00035630_51	Codominant	0.359957	0.752965	AGAINST	SOISSONS,XI-19	7B	110.66	Excalibur_rep_c67475_1420	BS00029287_51	7B			NA			AGREE(I=NA)
IACX1441	Dominant_hets_with_2	3.40124	0.207277	FOR	HEREWARD,XI-19	7B	110.66	Excalibur_rep_c67475_1420	BS00029287_51	7B			NA			AGREE(I=NA)
wsnp_Ex_c19_39269	Dominant_hets_with_2	10.0281	0.013789	FOR	ALCHEMY,ROBIGUS,SOISSONS	7B	131.52	BS00089942_51	BobWhite_c12256_96	7B			7B	2B	5B	AGREE
BobWhite_c12048_145	Codominant	2.3865	0.320903	AGAINST	HEREWARD,ROBIGUS	7B	132.52	wsnp_Ex_c10550_17231658	wsnp_Ku_c17161_26193672	7B			7B			AGREE
wsnp_Ex_c7934_13467460	Codominant	2.52305	0.301385	AGAINST	HEREWARD,ROBIGUS	7B	133.03	RAC875_c27548_234	Ku_c5351_1820	7B			7B			AGREE
wsnp_JD_rep_c48755_32989025	Codominant	2.11005	0.358875	AGAINST	HEREWARD,ROBIGUS	7B	142.2	BS00035559_51	Kukri_c25451_119	7B			7B			AGREE
Excalibur_c2217_731	Codominant	0.141499	0.843263	FOR	ROBIGUS	7B	160.4	Tdurum_contig47317_100	BS00090785_51	NA			7B			AGREE(C=NA)
RAC875_c7251_656	Codominant	0.434861	0.732082	AGAINST	SOISSONS	7B	164.44	Tdurum_contig5360_379	Kukri_c15912_2330	7B			7B			AGREE
RAC875_c29004_652	Codominant	0.434861	0.732082	AGAINST	SOISSONS	7B	164.44	Tdurum_contig5360_379	Kukri_c15912_2330	7B			7B			AGREE
BobWhite_c3541_152	Codominant	0.607367	0.686781	AGAINST	SOISSONS	7B	164.44	Tdurum_contig5360_379	Kukri_c15912_2330	7B			7B			AGREE
RAC875_c64596_302	Codominant	0.434861	0.732082	AGAINST	SOISSONS	7B	164.44	Tdurum_contig5360_379	Kukri_c15912_2330	7B			7B			AGREE
wsnp_JD_c2701_3626787	Codominant	0.454138	0.729124	AGAINST	SOISSONS	7B	164.44	Tdurum_contig5360_379	Kukri_c15912_2330	7B			NA			AGREE(I=NA)
Excalibur_c5700_244	Codominant	0.541864	0.701169	AGAINST	ROBIGUS	7B	168.07	Kukri_c15912_1189	BS00047083_51	7B			7B			AGREE
Excalibur_c5700_527	Codominant	0.783127	0.632945	AGAINST	ROBIGUS	7B	168.07	Kukri_c15912_1189	BS00047083_51	7B			7B			AGREE
Excalibur_c5700_670	Codominant	0.563317	0.693997	AGAINST	ROBIGUS	7B	168.07	Kukri_c15912_1189	BS00047083_51	7B			7B			AGREE
Kukri_c22495_552	Codominant	0.164004	0.829888	AGAINST	ROBIGUS	7B	168.07	Kukri_c15912_1189	BS00047083_51	NA			7B			AGREE(C=NA)
BS00050328_51a	Dominant_null(hets_with_0)	0.000103681	0.994394	AGAINST	HEREWARD,ROBIGUS,SOISSONS	7B	172.67	IACX8294	BobWhite_c1802_456	NA			7B			AGREE(C=NA)
Kukri_c29415_824	Dominant_hets_with_2	0.0375472	0.918172	FOR	SOISSONS	7B	181.25	wsnp_Ex_c17176_25816766	Ku_c203_584	NA			7B	7D	7A	AGREE(C=NA)
BS00063208_51	Codominant	0.514179	0.709732	AGAINST	HEREWARD,SOISSONS	7B	184.77	BobWhite_c3385_64	Tdurum_contig30163_105	NA			7B			AGREE(C=NA)
Excalibur_c8449_280a	Dominant_null(hets_with_0)	0.0129601	0.953792	FOR	ALCHEMY,XI-19	7B	194.38	CAP7_c2649_283	wsnp_Ra_c20167_29417876	NA			7B			AGREE(C=NA)
GENE_4473_398	Dominant_hets_with_2	2.36402	0.324569	FOR	ALCHEMY,BROMPTON,SOISSONS	7B	194.38	CAP7_c2649_283	wsnp_Ra_c20167_29417876	7B			NA			AGREE(I=NA)
Tdurum_contig29880_216a	Dominant_null(hets_with_2)	1.34837	0.500917	AGAINST	CLAIRE,HEREWARD	7B	194.89	wsnp_Ex_c2365_4431185	RAC875_c54166_317	7B			7B			AGREE
Tdurum_contig46338_2305a	Dominant_null(hets_with_0)	1.34837	0.500917	AGAINST	CLAIRE,HEREWARD	7B	194.89	wsnp_Ex_c2365_4431185	RAC875_c54166_317	NA			7B			AGREE(C=NA)
Excalibur_c5851_1661a	Dominant_null(hets_with_0)	1.34837	0.500917	AGAINST	CLAIRE,HEREWARD	7B	194.89	wsnp_Ex_c2365_4431185	RAC875_c54166_317	NA			7B			AGREE(C=NA)
RAC875_c38693_499	Dominant_hets_with_0	1.34837	0.500917	AGAINST	CLAIRE,HEREWARD	7B	194.89	wsnp_Ex_c2365_4431185	RAC875_c54166_317	7B			NA			AGREE(I=NA)
BS00101408_51	Codominant	2.57089	0.294969	FOR	ALCHEMY,BROMPTON,RIALTO	7B	208.8	Tdurum_contig61856_900	Excalibur_c24485_353	7B			7B			AGREE
Excalibur_c11857_1196	Dominant_hets_with_0	4.10627	0.157066	FOR	ALCHEMY,BROMPTON	7B	208.8	Tdurum_contig61856_900	Excalibur_c24485_353	7B			7B	1B		AGREE
Ku_c25310_843	Codominant	0.12	0.856193	FOR	ALCHEMY,BROMPTON	7B	227.25	Kukri_c91360_220	RAC875_rep_c118655_110	7B			7B	7D		AGREE
tplb0021f14_1322	Dominant_hets_with_0	0.149819	0.836189	FOR	RIALTO,ROBIGUS	7B	231.07	wsnp_Ex_c22967_32186741	Tdurum_contig28598_245	7B			7B			AGREE
Ex_c13064_1001	Dominant_hets_with_2	9.72336	0.015959	FOR	ALCHEMY,ROBIGUS,SOISSONS	7B	238.79	BS00023884_51	Kukri_c40149_328	NA			7B	2B		AGREE(C=NA)
wsnp_Ex_c5653_9937062	Codominant	5.91253	0.0747714	FOR	ALCHEMY,ROBIGUS,SOISSONS	7B	242.84	Excalibur_c23777_74	Kukri_c18148_913	NA			7B			AGREE(C=NA)
Kukri_c10430_642	Codominant	0.592618	0.688831	AGAINST	ROBIGUS	7B	257.06	BS00071025_51	Kukri_rep_c106477_365	NA			7B			AGREE(C=NA)
BS00060980_51a	Dominant_null(hets_with_0)	1.49622	0.470115	AGAINST	XI-19	7B	287.41	RAC875_c14064_308	RAC875_c38693_319	7B			7B			AGREE
BS00073560_51a	Dominant_null(hets_with_0)	1.8024	0.411837	AGAINST	XI-19	7B	287.41	RAC875_c14064_308	RAC875_c38693_319	7B			7B			AGREE
wsnp_BE445506B_Ta_2_4	Codominant	28.9376	1.49037e-06	AGAINST	CLAIRE,ROBIGUS	7B	287.41	RAC875_c14064_308	RAC875_c38693_319	7B			7B			AGREE
Tdurum_contig72092_197a	Dominant_null(hets_with_0)	0.0375472	0.918172	FOR	HEREWARD	7B	287.41	RAC875_c14064_308	RAC875_c38693_319	7B			7B			AGREE
RFL_Contig5898_807	Codominant	0.445681	0.729124	AGAINST	ALCHEMY,CLAIRE	7B	287.41	RAC875_c14064_308	RAC875_c38693_319	7B			7B			AGREE
Kukri_s109646_139	Dominant_hets_with_0	25.5323	8.26145e-06	AGAINST	CLAIRE	7B	287.41	RAC875_c14064_308	RAC875_c38693_319	7B			7B			AGREE
Kukri_rep_c68335_309	Dominant_hets_unclear	5.9352	0.0741857	AGAINST	CLAIRE,SOISSONS	7B	287.41	RAC875_c14064_308	RAC875_c38693_319	7B			7B	7D		AGREE
BS00063474_51a	Dominant_null(hets_with_0)	1.83981	0.405987	AGAINST	XI-19	7B	287.41	RAC875_c14064_308	RAC875_c38693_319	7B			7B			AGREE
BS00066404_51	Codominant	10.0762	0.0134682	AGAINST	CLAIRE,HEREWARD	7B	287.41	RAC875_c14064_308	RAC875_c38693_319	7B			7B			AGREE
Excalibur_rep_c66257_477	Dominant_null(hets_with_2)	26.7128	4.56171e-06	AGAINST	CLAIRE,ROBIGUS	7B	287.41	RAC875_c14064_308	RAC875_c38693_319	7B			7B			AGREE
Excalibur_c1688_436	Dominant_null(hets_with_2)	26.7128	4.56171e-06	AGAINST	CLAIRE,ROBIGUS	7B	287.41	RAC875_c14064_308	RAC875_c38693_319	7B			7B			AGREE
Excalibur_c1688_491	Dominant_hets_with_2	26.7128	4.56171e-06	AGAINST	CLAIRE,ROBIGUS	7B	287.41	RAC875_c14064_308	RAC875_c38693_319	7B			7B			AGREE
RAC875_rep_c70367_158	Dominant_null(hets_with_0)	26.7128	4.56171e-06	AGAINST	CLAIRE,ROBIGUS	7B	287.41	RAC875_c14064_308	RAC875_c38693_319	7B			7B			AGREE
RAC875_rep_c70367_185	Dominant_null(hets_with_0)	26.7128	4.56171e-06	AGAINST	CLAIRE,ROBIGUS	7B	287.41	RAC875_c14064_308	RAC875_c38693_319	7B			7B			AGREE
BS00042112_51a	Dominant_null(hets_with_0)	26.7128	4.56171e-06	AGAINST	CLAIRE,ROBIGUS	7B	287.41	RAC875_c14064_308	RAC875_c38693_319	7B			7B			AGREE
Excalibur_c3870_288a	Dominant_null(hets_with_0)	25.7797	7.34721e-06	AGAINST	CLAIRE,ROBIGUS	7B	287.41	RAC875_c14064_308	RAC875_c38693_319	7B			7B			AGREE
Tdurum_contig42586_720	Dominant_null(hets_with_2)	1.14515	0.543179	AGAINST	ALCHEMY,CLAIRE	7B	287.41	RAC875_c14064_308	RAC875_c38693_319	7B			7B			AGREE
Excalibur_c22203_202	Dominant_hets_with_2	1.6052	0.446668	FOR	HEREWARD	7B	287.41	RAC875_c14064_308	RAC875_c38693_319	7B			7B			AGREE
BS00108630_51a	Dominant_null(hets_with_0)	0.0129601	0.953792	FOR	ALCHEMY,CLAIRE	7B	287.41	RAC875_c14064_308	RAC875_c38693_319	7B			7B			AGREE
RAC875_c43579_80	Dominant_null(hets_with_2)	26.7128	4.56171e-06	AGAINST	CLAIRE,ROBIGUS	7B	287.41	RAC875_c14064_308	RAC875_c38693_319	NA			7B			AGREE(C=NA)
Ku_c3676_1280	Codominant	0.762812	0.637691	FOR	SOISSONS	7B	287.41	RAC875_c14064_308	RAC875_c38693_319	NA			7B			AGREE(C=NA)
BS00037198_51a	Dominant_null(hets_with_0)	0.915888	0.600581	AGAINST	ALCHEMY,CLAIRE	7B	287.41	RAC875_c14064_308	RAC875_c38693_319	NA			7B			AGREE(C=NA)
BS00050320_51a	Dominant_null(hets_with_0)	1.34837	0.500917	AGAINST	ROBIGUS,SOISSONS	7B	287.41	RAC875_c14064_308	RAC875_c38693_319	NA			7B			AGREE(C=NA)
BS00043554_51	Codominant	0.38756	0.749321	AGAINST	ALCHEMY,CLAIRE	7B	287.41	RAC875_c14064_308	RAC875_c38693_319	NA			7B			AGREE(C=NA)
wsnp_Ex_c25821_35085420	Codominant	0.00473934	0.971109	FOR	HEREWARD,ROBIGUS	7B	287.41	RAC875_c14064_308	RAC875_c38693_319	NA			7B			AGREE(C=NA)
Excalibur_c45337_64	Dominant_null(hets_with_0)	1.14515	0.543179	AGAINST	ALCHEMY,CLAIRE	7B	287.41	RAC875_c14064_308	RAC875_c38693_319	NA			7B			AGREE(C=NA)
tplb0060b03_1008a	Dominant_null(hets_with_2)	0.975531	0.585152	AGAINST	ROBIGUS,SOISSONS,XI-19	7B	287.41	RAC875_c14064_308	RAC875_c38693_319	NA			7B			AGREE(C=NA)
tplb0060b03_921a	Dominant_null(hets_with_0)	0.975531	0.585152	AGAINST	ROBIGUS,SOISSONS,XI-19	7B	287.41	RAC875_c14064_308	RAC875_c38693_319	NA			7B			AGREE(C=NA)
BobWhite_c16907_477	Codominant	0.274802	0.786879	FOR	BROMPTON,HEREWARD,RIALTO	7B	287.41	RAC875_c14064_308	RAC875_c38693_319	NA			7B			AGREE(C=NA)
BS00058969_51a	Dominant_null(hets_with_0)	1.14515	0.543179	AGAINST	ROBIGUS,SOISSONS	7B	287.41	RAC875_c14064_308	RAC875_c38693_319	NA			7B			AGREE(C=NA)
BS00058970_51a	Dominant_null(hets_with_0)	1.29803	0.510515	AGAINST	ROBIGUS,SOISSONS	7B	287.41	RAC875_c14064_308	RAC875_c38693_319	NA			7B			AGREE(C=NA)
wsnp_Ex_c3930_7127883	Codominant	2.46838	0.309809	AGAINST	CLAIRE,HEREWARD,SOISSONS	7B	287.41	RAC875_c14064_308	RAC875_c38693_319	NA			7B			AGREE(C=NA)
BS00025724_51a	Dominant_null(hets_with_0)	1.34837	0.500917	AGAINST	ROBIGUS,SOISSONS	7B	287.41	RAC875_c14064_308	RAC875_c38693_319	NA			7B			AGREE(C=NA)
Kukri_c30714_633a	Codominant	0.479819	0.722675	AGAINST	SOISSONS	7B	287.41	RAC875_c14064_308	RAC875_c38693_319	NA			7B			AGREE(C=NA)
BS00105550_51	Dominant_null(hets_with_2)	3.74546	0.182689	FOR	ALCHEMY,SOISSONS	7B	287.41	RAC875_c14064_308	RAC875_c38693_319	NA			7B			AGREE(C=NA)
RAC875_rep_c69563_108a	Dominant_null(hets_with_0)	3.74546	0.182689	FOR	ALCHEMY,SOISSONS	7B	287.41	RAC875_c14064_308	RAC875_c38693_319	NA			7B	7B	7B	AGREE(C=NA)
CAP7_c591_515	Codominant	0.303797	0.769252	AGAINST	ALCHEMY,CLAIRE	7B	287.41	RAC875_c14064_308	RAC875_c38693_319	7B			NA			AGREE(I=NA)
Excalibur_c4484_985a	Dominant_null(hets_with_0)	24.3415	1.50936e-05	AGAINST	CLAIRE	7B	287.41	RAC875_c14064_308	RAC875_c38693_319	7B			NA			AGREE(I=NA)
Excalibur_c3870_89	Dominant_null(hets_with_0)	26.7128	4.56171e-06	AGAINST	CLAIRE,ROBIGUS	7B	287.41	RAC875_c14064_308	RAC875_c38693_319	7B			NA			AGREE(I=NA)
Ex_c69252_628	Codominant	0.708861	0.653465	FOR	SOISSONS	7B	287.41	RAC875_c14064_308	RAC875_c38693_319	7B			NA			AGREE(I=NA)
BS00052146_51a	Dominant_null(hets_with_0)	1.21851	0.527534	AGAINST	XI-19	7B	287.41	RAC875_c14064_308	RAC875_c38693_319	7B			NA			AGREE(I=NA)
Kukri_rep_c101442_162	Dominant_hets_with_0	0.304155	0.769252	FOR	SOISSONS	7D	42.12	Excalibur_c16580_388	wsnp_Ku_c27286_37236472	7D			7D			AGREE
Excalibur_c50322_295	Codominant	0.934522	0.595482	FOR	ALCHEMY,CLAIRE,ROBIGUS	7D	63.26	RAC875_c8842_724	RAC875_c53629_483	NA			7D	7D		AGREE(C=NA)
D_contig09229_928	Codominant	1.9785	0.382232	AGAINST	SOISSONS	7D	81.2	Excalibur_c13094_523	BS00049220_51	7D			7D			AGREE
Kukri_c3888_1478	Dominant_hets_with_2	16.4992	0.000698111	FOR	HEREWARD,ROBIGUS,SOISSONS,XI-19	1A	6.12	BS00110974_51	Ra_c11910_419	2A			1A			Q_I_notC
BS00065419_51	Codominant	6.31169	0.0647156	FOR	RIALTO,XI-19	1A	75.63	Kukri_c61766_907	wsnp_Ex_c55986_58282517	5A			1A	5A		Q_I_notC
RAC875_rep_c101110_563a	Codominant	0.164004	0.829888	AGAINST	ROBIGUS	1A	83.67	IAAV5535	wsnp_Ku_c21316_31053776	1D			1A			Q_I_notC
BS00026777_51	Dominant_hets_with_2	1.46822	0.476406	FOR	HEREWARD,RIALTO,ROBIGUS	1A	91.02	BS00040968_51	Kukri_c88698_296	1A			2B			Q_C_notI
BS00022820_51	Dominant_null(hets_with_0)	22.2131	4.34521e-05	AGAINST	RIALTO,XI-19	1B	116.5	wsnp_CAP11_c3968_1874257a	BS00065882_51	1B			1D			Q_C_notI
RAC875_c39401_502	Codominant_Ghost	NA	NA	NA	NA	1B	178.03	wsnp_BF485168B_Ta_2_1	CAP12_rep_c5996_109	1A	5B		1B			Q_I_notC
BS00023071_51	Codominant_Ghost	NA	NA	NA	NA	1B	178.03	wsnp_BF485168B_Ta_2_1	CAP12_rep_c5996_109	5B			1B			Q_I_notC
wsnp_Ex_c14273_22230844	Codominant	0.118483	0.857059	FOR	HEREWARD,ROBIGUS	1B	197.68	BS00067646_51	BS00093475_51	3B			1B	3B		Q_I_notC
Kukri_c34519_630	Codominant	0.032345	0.924552	FOR	SOISSONS	1B	229.7	RFL_Contig2484_1065	Ku_c1932_1583	1A			1B	1A	1D	Q_I_notC
IACX3951	Codominant	37.8819	3.32714e-08	AGAINST	BROMPTON,RIALTO	1B	231.21	GENE_0487_644	BS00055864_51	1B			1A	1D		Q_C_notI
Excalibur_rep_c68921_433	Codominant	1.03863	0.570006	AGAINST	XI-19	1B	253.38	BS00067436_51	RAC875_c291_2591	1A			1B	1A		Q_I_notC
BS00065217_51	Codominant	0.564812	0.693997	FOR	ALCHEMY,BROMPTON,SOISSONS	1B	272.58	Excalibur_rep_c67747_629	BS00069044_51	7B	NA		1B	7B	3B	Q_I_notC
Kukri_c36329_526	Codominant	0.360557	0.752965	AGAINST	BROMPTON,CLAIRE,SOISSONS	1B	276.38	RFL_Contig1823_1044	Tdurum_contig50988_500	1B	1D		1D			Q_C_notI
Kukri_c66214_59	Codominant	1.4854	0.472193	FOR	ROBIGUS	1B	291.71	BS00075129_51	GENE_0208_688	3B			1B			Q_I_notC
Kukri_c22313_166	Dominant_hets_with_0	1.45619	0.477169	FOR	CLAIRE,ROBIGUS	1D	63.1	BS00066976_51	IACX11283	1D			1B			Q_C_notI
Ku_c3647_1443	Codominant	0.192982	0.812518	AGAINST	CLAIRE,HEREWARD,ROBIGUS,SOISSONS	1D	103.8	Excalibur_c23473_451	Tdurum_contig13681_628	1B			1D			Q_I_notC
Kukri_rep_c102822_374a	Codominant	3.14202	0.229798	AGAINST	SOISSONS,XI-19	1D	131.34	wsnp_Ex_c6476_11246589	RFL_Contig4906_2733	1B			1D			Q_I_notC
Excalibur_c35611_421	Dominant_hets_with_0	13.1058	0.00335765	AGAINST	ROBIGUS,SOISSONS	2A	32.17	D_GDRF1KQ01AX0PH_169	Kukri_c27040_309	2D			2A			Q_I_notC
Kukri_c86015_224	Codominant	8.9418	0.0220791	AGAINST	HEREWARD,ROBIGUS	2A	142.77	BS00022641_51	CAP12_rep_c7918_56	2A			2B	2B	2B	Q_C_notI
Excalibur_c6528_83	Dominant_hets_with_2	0.149819	0.836189	FOR	RIALTO,XI-19	2A	203.51	BS00067907_51	Kukri_c25901_348	2B			2A	2D		Q_I_notC
BobWhite_c2244_314	Codominant	5.53994	0.0873401	AGAINST	BROMPTON,SOISSONS	2A	206.04	wsnp_Ex_rep_c102390_87572532a	RAC875_c19904_308	2B			2A	5A		Q_I_notC
Excalibur_c38761_288	Codominant	4.18841	0.151708	AGAINST	CLAIRE,HEREWARD,ROBIGUS,SOISSONS	2A	213.27	IACX5800	BobWhite_c15766_562	2D			2A	2B	2D	Q_I_notC
Excalibur_c10068_1431	Dominant_hets_with_2	4.67859	0.122263	AGAINST	HEREWARD,RIALTO	2A	255.31	RAC875_c228_481	BS00075903_51	2D			2A	2A	2D	Q_I_notC
BS00022923_51	Codominant	2.33485	0.328304	AGAINST	BROMPTON,ROBIGUS,XI-19	2A	259.39	BS00064055_51	BS00011599_51	2A			2B			Q_C_notI
Excalibur_c34937_710	Codominant	5.78662	0.0783982	AGAINST	SOISSONS	2B	67.53	RFL_Contig5031_526	IACX8278	2D	NA	NA	2B			Q_I_notC
Excalibur_c42558_255	Dominant_hets_with_0	0.577872	0.688831	AGAINST	XI-19	2B	86.73	Excalibur_c21220_88	BS00022382_51	2A			2B			Q_I_notC
Kukri_c100806_68	Dominant_hets_with_0	0.498186	0.714186	AGAINST	BROMPTON,HEREWARD	2B	106.26	D_contig48213_103	IACX8565	2B	2D		2D			Q_C_notI
BobWhite_c744_614	Dominant_hets_with_0	0.577872	0.688831	AGAINST	SOISSONS	2B	141.59	Excalibur_c16798_244	BS00081406_51	2A			2B	2A		Q_I_notC
wsnp_RFL_Contig3802_4108582	Codominant	1.0276	0.573316	AGAINST	ALCHEMY,SOISSONS	2B	262.28	IAAV2633	wsnp_Ex_c5123_9087869	2B			2A			Q_C_notI
Kukri_c408_154	Dominant_null(hets_with_2)	0.00199956	0.98021	AGAINST	BROMPTON	2B	379.61	BS00054751_51	Kukri_c1526_666	2A			2B			Q_I_notC
Excalibur_c19736_828	Dominant_hets_with_0	17.7936	0.000367752	AGAINST	ROBIGUS	2D	89.11	RAC875_rep_c103893_601	IAAV6312	7B			2D	5D		Q_I_notC
D_F1BEJMU02FXGZS_209	Dominant_hets_with_2	0.00199956	0.98021	AGAINST	BROMPTON	2D	117.99	RAC875_c7956_234	Kukri_c54059_654	2A			2D			Q_I_notC
wsnp_Ku_c14251_22503965	Codominant	0.838095	0.61943	FOR	HEREWARD,RIALTO,XI-19	2D	139.32	BS00040318_51	BS00065231_51	2A			2D			Q_I_notC
RAC875_c5998_913	Codominant	0.0787682	0.881765	AGAINST	ROBIGUS,SOISSONS,XI-19	2D	198.86	Kukri_c36328_419	BS00010685_51	2B			2D			Q_I_notC
tplb0050o09_895	Codominant	0.890832	0.606736	AGAINST	ROBIGUS,SOISSONS	3A	0.5	Tdurum_contig83209_316	BobWhite_c18256_105	3D			3A			Q_I_notC
Kukri_c12401_301a	Dominant_null(hets_with_0)	30.8681	5.65759e-07	FOR	BROMPTON	3A	31.02	RAC875_c20134_535	RAC875_c371_251	3A	3D		3D			Q_C_notI
BS00077909_51a	Dominant_null(hets_with_0)	0.972006	0.586009	FOR	BROMPTON,ROBIGUS,SOISSONS,XI-19	3A	38.78	wsnp_CAP11_rep_c4157_1965583	BS00090225_51	3A			3B			Q_C_notI
BS00077908_51a	Dominant_null(hets_with_0)	0.972006	0.586009	FOR	BROMPTON,ROBIGUS,SOISSONS,XI-19	3A	38.78	wsnp_CAP11_rep_c4157_1965583	BS00090225_51	3A			3B			Q_C_notI
BobWhite_c25996_190	Dominant_hets_with_0	4.70451	0.120758	AGAINST	BROMPTON,HEREWARD,ROBIGUS,SOISSONS	3A	50.83	Excalibur_rep_c112985_337	BobWhite_c29419_116	3A			3D			Q_C_notI
Excalibur_c16197_748	Codominant	43.891	8.25269e-09	AGAINST	CLAIRE	3A	100.99	wsnp_Ex_c1538_2937905	Excalibur_rep_c116073_259	7D			3A	7D	4D	Q_I_notC
Kukri_c28165_906	Codominant	0.285791	0.780861	FOR	HEREWARD,XI-19	3A	168.31	BS00078669_51	BS00074617_51	6B	6D		3A	6A	6B	Q_I_notC
BS00022752_51	Dominant_hets_with_0	3.57128	0.196871	AGAINST	BROMPTON,XI-19	3A	227.31	Kukri_rep_c89509_83	BS00081475_51	6A			3A			Q_I_notC
BS00022058_51	Codominant	1.86849	0.40085	FOR	SOISSONS,XI-19	3A	237.62	wsnp_Ku_c10468_17301042	Excalibur_c24354_465	3D			3A			Q_I_notC
RFL_Contig1227_1073	Dominant_hets_with_0	0.4499	0.729124	FOR	ROBIGUS	3A	308.8	Tdurum_contig55443_1361	Tdurum_contig27982_568	3A	3D		3D			Q_C_notI
BS00036089_51a	Dominant_null(hets_with_2)	18.046	0.000325696	FOR	HEREWARD	3B	44.26	BS00062690_51a	BS00097558_51	3B			3A			Q_C_notI
BobWhite_rep_c66224_103	Codominant	0.808612	0.624786	AGAINST	RIALTO,SOISSONS	3B	152.43	wsnp_Ku_c45334_52390277	IAAV4613	3D			3B			Q_I_notC
RAC875_c20469_686	Codominant	21.4131	6.48554e-05	AGAINST	HEREWARD	3B	182.45	wsnp_Ex_c12220_19528388	RFL_Contig5871_1771	3B			3A	3A	3D	Q_C_notI
RAC875_c59977_598	Codominant	0.379373	0.74942	AGAINST	BROMPTON	3B	183.45	BobWhite_c40087_93	RAC875_c16281_195	3A	6B		3B	3D		Q_I_notC
BS00062940_51	Codominant	1.86027	0.402071	FOR	ALCHEMY,CLAIRE,ROBIGUS	3B	201.06	RAC875_rep_c69917_755	wsnp_Ex_c64005_62987067	3B			2B			Q_C_notI
wsnp_Ex_c26128_35374652	Codominant	3.17377	0.226906	AGAINST	HEREWARD,RIALTO,SOISSONS,XI-19	3B	213.26	BS00052057_51	BS00078844_51	3A			3B			Q_I_notC
BS00037536_51	Dominant_hets_with_0	0.498186	0.714186	AGAINST	BROMPTON,ROBIGUS	3B	216.79	wsnp_JD_c4413_5541190	wsnp_Ex_c8208_13870372	3B	NA		3A	3A		Q_C_notI
IAAV3838	Codominant	0.615548	0.685709	AGAINST	ALCHEMY,HEREWARD	3B	225.36	Tdurum_contig100004_204	wsnp_Ex_c700_1379957	3B			3D			Q_C_notI
Excalibur_c24830_415	Codominant	12.1664	0.00519849	FOR	ROBIGUS	3B	225.36	Tdurum_contig100004_204	wsnp_Ex_c700_1379957	6B			3B			Q_I_notC
RAC875_c195_499	Dominant_hets_with_0	40.9336	3.05913e-08	FOR	SOISSONS,XI-19	3B	225.87	RAC875_c8121_1997	BS00097374_51	3B	1B	NA	4B	7B		Q_C_notI
Ku_c25346_508	Codominant	8.49329	0.0264738	FOR	BROMPTON,HEREWARD,ROBIGUS	3B	226.87	BS00097374_51	BS00063946_51	3D	NA	NA	3B	3B		Q_I_notC
Tdurum_contig12455_385	Dominant_hets_with_0	5.90291	0.0749847	AGAINST	ROBIGUS	3B	227.37	Tdurum_contig42366_944	BS00057988_51	3B			6B			Q_C_notI
BobWhite_c28135_109a	Dominant_null(hets_with_0)	39.0049	3.18374e-08	AGAINST	HEREWARD	3B	227.88	GENE_1785_732	BS00067833_51	5B			3B			Q_I_notC
Ra_c2964_1799	Codominant	0.0509396	0.907097	AGAINST	HEREWARD	3B	229.92	BS00067833_51	Tdurum_contig59953_282	3D			3B			Q_I_notC
RAC875_rep_c74125_1150	Codominant	1.18192	0.536129	AGAINST	HEREWARD,SOISSONS	3B	233.55	RFL_Contig4186_852	BS00095515_51	3D			3B			Q_I_notC
D_GBF1XID01AKUNX_151	Dominant_hets_with_0	0.18818	0.813119	AGAINST	BROMPTON,HEREWARD,RIALTO,XI-19	3B	283.64	Tdurum_contig59566_1534	Tdurum_contig11114_335a	3D			3B			Q_I_notC
BS00065873_51	Codominant	0.939297	0.594588	FOR	ALCHEMY,RIALTO	3B	283.64	Tdurum_contig59566_1534	Tdurum_contig11114_335a	3D			3B	3B		Q_I_notC
Excalibur_rep_c68757_1424	Codominant	0.808625	0.624786	AGAINST	BROMPTON	3D	109.31	Ku_c6080_1667	TA004904_1360	3A			3D			Q_I_notC
Kukri_c28416_423	Codominant	0.103704	0.865866	FOR	CLAIRE,XI-19	3D	184.23	Kukri_c4636_1032	Kukri_c1764_840	3B			3D	3B		Q_I_notC
RFL_Contig5322_219	Dominant_hets_with_0	0.00555432	0.969115	FOR	SOISSONS	3D	194.51	Excalibur_c21265_461	Kukri_c63797_354	3D			3B	1A	4B	Q_C_notI
BS00067515_51	Codominant	2.13018	0.356024	FOR	HEREWARD	3D	194.51	Excalibur_c21265_461	Kukri_c63797_354	3D			3B	3B		Q_C_notI
Excalibur_c678_502	Dominant_hets_with_0	43.6012	9.37154e-09	AGAINST	XI-19	4A	112.09	IAAV6581	BS00023151_51	2A			4A	7A	6B	Q_I_notC
Excalibur_rep_c114266_305	Dominant_hets_with_2	3.17522	0.226738	FOR	ALCHEMY,HEREWARD,RIALTO	4A	134.76	BS00080927_51	BS00039641_51	5B	5D		4A	5B	5D	Q_I_notC
Excalibur_rep_c103520_162	Dominant_hets_with_2	15.8385	0.000953832	AGAINST	ROBIGUS	4A	218.3	Tdurum_contig42638_531	IAAV883a	4A			7D			Q_C_notI
tplb0030p13_312	Dominant_hets_unclear	16.8018	0.000601075	AGAINST	ROBIGUS	4A	218.3	Tdurum_contig42638_531	IAAV883a	4A	7A		7D			Q_C_notI
BobWhite_c20306_88	Dominant_hets_with_0	14.9036	0.00141378	AGAINST	ROBIGUS	4A	218.3	Tdurum_contig42638_531	IAAV883a	7A			4A	7D	7A	Q_I_notC
BobWhite_c18267_473	Dominant_hets_with_0	2.17752	0.348904	AGAINST	XI-19	4A	218.3	Tdurum_contig42638_531	IAAV883a	7A			4A	7A		Q_I_notC
Kukri_c29808_296	Dominant_hets_unclear	17.3608	0.000456713	AGAINST	ROBIGUS,XI-19	4A	218.3	Tdurum_contig42638_531	IAAV883a	7D			4A			Q_I_notC
Jagger_c10704_106	Dominant_hets_with_0	2.61327	0.289998	AGAINST	RIALTO,SOISSONS	4B	35.62	BS00011510_51	BS00010830_51	4A			4B	7A		Q_I_notC
BobWhite_c8115_648	Dominant_hets_with_0	2.87558	0.257341	FOR	BROMPTON,HEREWARD,RIALTO,ROBIGUS	4B	219.36	BS00062304_51	Tdurum_contig81113_401	4B	5A	NA	5A			Q_C_notI
BobWhite_rep_c65988_176	Dominant_hets_with_0	0.00199956	0.98021	AGAINST	SOISSONS	4B	232.24	Ku_c9134_255	Ku_c2885_1189	4B			4D			Q_C_notI
BS00009274_51	Dominant_hets_with_0	1.53055	0.462395	AGAINST	SOISSONS	4B	232.24	Ku_c9134_255	Ku_c2885_1189	4B	NA		4D	5A		Q_C_notI
Excalibur_rep_c108030_260	Codominant_het_parent	5.73371	0.0804776	AGAINST	RIALTO,ROBIGUS,SOISSONS	4D	99.22	BobWhite_c20689_427	BS00064176_51	4D			2D	4D		Q_C_notI
BobWhite_c5116_247	Codominant_het_parent	2.3725	0.3235	AGAINST	BROMPTON,ROBIGUS	4D	110.72	Excalibur_c79009_131	IAAV5607	4D			4A	4B		Q_C_notI
BS00099701_51	Dominant_hets_with_2	13.5118	0.00278746	AGAINST	ALCHEMY,RIALTO,SOISSONS	5A	87.13	Kukri_c36747_195	Kukri_c5501_1515	5D			5A			Q_I_notC
BS00067096_51	Codominant	3.39703	0.207429	FOR	ALCHEMY,XI-19	5A	95.7	Ex_c19057_965	Ku_c24324_850	5B			5A			Q_I_notC
Excalibur_c59623_171	Dominant_hets_with_0	1.14515	0.543179	AGAINST	HEREWARD,SOISSONS	5A	118.57	RAC875_c58966_471	RAC875_c232_1895	5B	5D	NA	5A	5B	5D	Q_I_notC
Excalibur_c6842_206	Dominant_hets_with_0	0.577872	0.688831	AGAINST	HEREWARD	5A	118.57	RAC875_c58966_471	RAC875_c232_1895	5D			5A	5D		Q_I_notC
BS00040623_51	Codominant	3.54872	0.196871	AGAINST	ALCHEMY	5A	151.83	wsnp_Ku_rep_c97730_86360387	RAC875_c8544_646	5B	NA		5A			Q_I_notC
BS00001085_51	Codominant	3.54872	0.196871	AGAINST	ALCHEMY	5A	151.83	wsnp_Ku_rep_c97730_86360387	RAC875_c8544_646	5D			5A	5D		Q_I_notC
Excalibur_c6455_446	Dominant_hets_with_2	8.10005	0.0315747	FOR	ALCHEMY,XI-19	5A	158.51	Ra_c6930_1753	BS00067882_51	5D			5A			Q_I_notC
BS00082063_51	Dominant_hets_with_0	0.000103681	0.994394	AGAINST	RIALTO,SOISSONS,XI-19	5A	314.07	TA003210_1094	wsnp_Ku_rep_c72362_72059764	5A			4B			Q_C_notI
tplb0055m09_1482	Dominant_hets_with_0	1.94598	0.387146	AGAINST	RIALTO,ROBIGUS,XI-19	5A	314.07	TA003210_1094	wsnp_Ku_rep_c72362_72059764	5A			4D			Q_C_notI
BS00066144_51	Codominant	0.00359389	0.972502	AGAINST	HEREWARD	5B	3.79	Excalibur_rep_c104354_205	wsnp_Ex_c35103_43312537	5D			5B	1A		Q_I_notC
BS00034658_51	Codominant	0.032345	0.924552	AGAINST	HEREWARD	5B	6.88	Excalibur_rep_c104354_205	wsnp_Ex_c35103_43312537	5D			5B			Q_I_notC
Excalibur_c47452_183	Codominant	3.42395	0.206422	AGAINST	HEREWARD,RIALTO,SOISSONS,XI-19	5B	15.18	BS00067701_51a	IAAV7594	5D			5B	5D	1A	Q_I_notC
Kukri_c12875_308	Dominant_hets_with_2	0.773384	0.635873	AGAINST	SOISSONS	5B	52.01	wsnp_BE443187B_Ta_2_1	wsnp_Ex_rep_c75281_72691359	7B			5B	7B		Q_I_notC
CAP7_c9506_174	Codominant	0.369399	0.752965	AGAINST	SOISSONS,XI-19	5B	61.66	wsnp_Ex_c6548_11355524	RAC875_c44756_381	1B			5B	1B		Q_I_notC
Kukri_c12822_132	Codominant	1.5151	0.465294	AGAINST	ROBIGUS	5B	61.66	wsnp_Ex_c6548_11355524	RAC875_c44756_381	7B			5B	7B	3B	Q_I_notC
BS00064578_51	Dominant_hets_with_0	0.647071	0.673943	FOR	ROBIGUS,SOISSONS,XI-19	5B	135.92	tplb0027f13_1346	Ra_c38583_333	5B			5D			Q_C_notI
Kukri_c34340_503	Dominant_hets_with_0	1.09865	0.554807	AGAINST	SOISSONS,XI-19	5B	158.71	Excalibur_c83953_190	Tdurum_contig29319_475	5B	5D		5D			Q_C_notI
BobWhite_c11495_120	Codominant	0.00169851	0.981787	AGAINST	CLAIRE,HEREWARD,RIALTO	5B	254.88	Tdurum_contig44115_132	wsnp_CAP12_c2231_1090724	5D			5B			Q_I_notC
BobWhite_c32785_874	Dominant_hets_with_2	2.91602	0.252786	AGAINST	HEREWARD,RIALTO	5B	311.58	Tdurum_contig97942_51	BobWhite_c11811_327	4A			5B			Q_I_notC
BS00010657_51	Dominant_hets_with_0	4.44261	0.135254	FOR	ALCHEMY,CLAIRE,XI-19	6A	52.44	Excalibur_c49745_338	Excalibur_c5442_1691	6A			6B			Q_C_notI
BS00094989_51a	Dominant_null(hets_with_0)	1.68429	0.432362	FOR	ALCHEMY,CLAIRE	6A	63.09	RAC875_rep_c106371_205	IACX7895	6B			6A			Q_I_notC
Ra_c6065_1145	Dominant_hets_with_0	0.826705	0.621788	FOR	SOISSONS	6A	84.65	wsnp_Ex_c31149_39976103	Kukri_c29110_360	6A			6D			Q_C_notI
Kukri_c11106_439	Codominant	1.93548	0.389579	FOR	ROBIGUS,SOISSONS	6A	106.95	BobWhite_c30930_192	Tdurum_contig48870_249	6A	6D		6D			Q_C_notI
Tdurum_contig42084_866	Dominant_hets_with_0	1.49456	0.47023	FOR	CLAIRE,HEREWARD,SOISSONS,XI-19	6A	175.93	BS00023893_51	Kukri_rep_c105296_156	6A			6D			Q_C_notI
RAC875_c11547_551	Dominant_hets_with_2	0.00155521	0.982199	FOR	BROMPTON,RIALTO,ROBIGUS,SOISSONS	6A	191.83	BS00062781_51	Excalibur_c25898_434	6B			6A	6B	6D	Q_I_notC
BS00021376_51	Dominant_hets_with_0	8.07061	0.0319829	FOR	ALCHEMY,SOISSONS,XI-19	6A	199.8	BS00003835_51	IAAV7168	6A			6B	1A	4A	Q_C_notI
IAAV8730	Codominant	1.88676	0.397589	AGAINST	XI-19	6A	208.07	BS00062771_51	RFL_Contig5037_560	6B			6A			Q_I_notC
RFL_Contig2102_731a	Codominant	43.7613	8.72434e-09	FOR	XI-19	6A	284.5	RAC875_c8254_657	wsnp_BF483091A_Ta_2_5	6A			6D			Q_C_notI
Jagger_c7132_108	Dominant_hets_with_2	0.0419907	0.914593	FOR	SOISSONS,XI-19	6A	284.5	RAC875_c8254_657	wsnp_BF483091A_Ta_2_5	6A			6D			Q_C_notI
RAC875_c12924_1003	Dominant_hets_unclear	7.76916	0.0356616	AGAINST	XI-19	6A	284.5	RAC875_c8254_657	wsnp_BF483091A_Ta_2_5	6A	6D		6D			Q_C_notI
Excalibur_c37062_65	Dominant_hets_with_2	2.54366	0.298703	AGAINST	XI-19	6A	284.5	RAC875_c8254_657	wsnp_BF483091A_Ta_2_5	6B			6A	4A		Q_I_notC
BS00058295_51	Dominant_hets_with_2	0.647071	0.673943	FOR	HEREWARD,RIALTO,XI-19	6A	284.5	RAC875_c8254_657	wsnp_BF483091A_Ta_2_5	6B			6A	6A		Q_I_notC
Excalibur_c8151_919	Dominant_null(hets_with_0)	2.76257	0.272354	FOR	ROBIGUS,SOISSONS	6B	32.18	RFL_Contig4853_1435a	Excalibur_c39830_862	5A			6B			Q_I_notC
BS00003786_51a	Codominant	3.43607	0.205226	FOR	RIALTO	6B	46.64	BS00023196_51a	BS00090069_51	6B	6D		6D			Q_C_notI
BS00068559_51	Codominant	5.06113	0.104895	FOR	ROBIGUS,SOISSONS,XI-19	6B	172.82	GENE_4086_876	RAC875_c6649_642	7B			6B	6B	6B	Q_I_notC
RAC875_c6837_468	Codominant	0.307987	0.769252	FOR	BROMPTON	6B	178.39	Excalibur_c31379_71	Ex_c21929_441	6B			7A			Q_C_notI
Tdurum_contig10808_301	Dominant_hets_with_2	31.8025	3.53992e-07	FOR	BROMPTON,HEREWARD,ROBIGUS,SOISSONS	6B	178.39	Excalibur_c31379_71	Ex_c21929_441	4B	NA		6B	7B		Q_I_notC
Ex_c102862_798	Codominant	11.2667	0.00781237	FOR	ROBIGUS,SOISSONS,XI-19	6B	186.6	BS00011479_51	RAC875_c60007_199	6A			6B	6A		Q_I_notC
RAC875_c60005_585	Dominant_hets_with_2	5.00668	0.106844	FOR	SOISSONS	6B	201.81	BS00067161_51	BS00036830_51	6B			4A	4B	4B	Q_C_notI
BS00074894_51	Dominant_hets_with_0	5.2334	0.0979154	FOR	XI-19	6B	262.9	Tdurum_contig49927_941	tplb0045b09_1555	6B			6D			Q_C_notI
BobWhite_rep_c64646_431	Codominant	0.910108	0.602375	FOR	HEREWARD,ROBIGUS,XI-19	6B	262.9	Tdurum_contig49927_941	tplb0045b09_1555	6B			6D			Q_C_notI
Excalibur_c64024_119	Codominant	0.0779221	0.882267	FOR	RIALTO,XI-19	6B	262.9	Tdurum_contig49927_941	tplb0045b09_1555	6D			6B	6D		Q_I_notC
RAC875_c64099_408	Dominant_hets_with_2	2.93824	0.250376	AGAINST	SOISSONS	6D	215.5	wsnp_BE471213D_Ta_2_1	BS00061126_51	6B			6D	6B		Q_I_notC
Tdurum_contig42590_317	Dominant_hets_with_2	2.19025	0.348573	FOR	ALCHEMY,CLAIRE	7A	15.72	Tdurum_contig15260_650	IAAV7971	7D			7A			Q_I_notC
Kukri_c74599_85	Codominant	1.97607	0.382542	AGAINST	ALCHEMY,CLAIRE,SOISSONS	7A	92.28	Tdurum_contig16632_288	BS00023055_51	7D			7A	7D		Q_I_notC
wsnp_Ku_c30992_40773238	Codominant	1.53446	0.462395	AGAINST	SOISSONS	7A	362.7	wsnp_Ra_c2063_4012957a	wsnp_Ex_c1159_2225596a	7B			7A			Q_I_notC
BobWhite_rep_c49999_70	Codominant	8.77053	0.0237411	FOR	CLAIRE,HEREWARD	7A	386.06	wsnp_Ku_c3929_7189422	Tdurum_contig77505_779	7A	7D		7D			Q_C_notI
Kukri_c49388_739	Dominant_hets_with_2	14.4578	0.00176426	AGAINST	HEREWARD,SOISSONS	7A	386.06	wsnp_Ku_c3929_7189422	Tdurum_contig77505_779	7B			7A	7B		Q_I_notC
wsnp_Ex_c22547_31738007	Codominant	0.157814	0.833356	AGAINST	BROMPTON,RIALTO,SOISSONS	7A	386.06	wsnp_Ku_c3929_7189422	Tdurum_contig77505_779	7B			7A			Q_I_notC
Excalibur_c37696_192	Codominant	23.7883	1.98623e-05	AGAINST	ALCHEMY,CLAIRE,HEREWARD	7B	22.83	BS00011652_51	BS00081132_51	5D			7B	5D		Q_I_notC
Excalibur_rep_c107972_407	Dominant_hets_with_2	2.89186	0.255811	AGAINST	SOISSONS	7B	31.67	CAP12_c1816_325	BobWhite_c44404_312	7A	7D	7D	7B	2A	4B	Q_I_notC
Excalibur_c34807_206	Dominant_hets_with_2	8.28771	0.029036	FOR	CLAIRE,HEREWARD,SOISSONS,XI-19	7B	84.25	CAP12_c1039_114	GENE_4507_56	7A			7B			Q_I_notC
Kukri_c52496_434	Codominant	0.164004	0.829888	AGAINST	ROBIGUS	7B	168.07	Kukri_c15912_1189	BS00047083_51	7D			7B	7D		Q_I_notC
Ku_c25310_669	Codominant	0.12	0.856193	FOR	ALCHEMY,BROMPTON	7B	227.25	Kukri_c91360_220	RAC875_rep_c118655_110	7D			7B			Q_I_notC
Tdurum_contig17697_771	Codominant	3.93823	0.169096	AGAINST	HEREWARD,ROBIGUS	7B	263.14	BS00067911_51	Excalibur_c24639_398	2B			7B	2B	2B	Q_I_notC
BS00066342_51	Dominant_hets_with_2	0.377916	0.750209	AGAINST	CLAIRE,SOISSONS	7B	287.41	RAC875_c14064_308	RAC875_c38693_319	7B			1A	1A	5A	Q_C_notI
RAC875_c13664_264	Dominant_hets_with_0	0.0375472	0.918172	FOR	HEREWARD	7B	287.41	RAC875_c14064_308	RAC875_c38693_319	7B	7D		7D			Q_C_notI
Kukri_c80861_118	Dominant_hets_with_0	0.00466563	0.971109	AGAINST	ALCHEMY,XI-19	7B	287.41	RAC875_c14064_308	RAC875_c38693_319	7B	7D		7D			Q_C_notI
RAC875_rep_c69334_132	Codominant	9.37895	0.0181295	AGAINST	CLAIRE,HEREWARD,ROBIGUS	7B	287.41	RAC875_c14064_308	RAC875_c38693_319	1A	1B		7B	7D	1A	Q_I_notC
Kukri_c18148_1177	Codominant	29.7388	9.94127e-07	AGAINST	CLAIRE,ROBIGUS	7B	287.41	RAC875_c14064_308	RAC875_c38693_319	7A	7D	NA	7B	7D	7A	Q_I_notC
BS00080759_51a	Dominant_null(hets_with_0)	0.958528	0.591134	AGAINST	ALCHEMY,CLAIRE	7B	287.41	RAC875_c14064_308	RAC875_c38693_319	7D			7B			Q_I_notC
Excalibur_c45554_454	Dominant_hets_with_2	45.1902	4.45987e-09	AGAINST	ROBIGUS	7D	42.12	Excalibur_c16580_388	wsnp_Ku_c27286_37236472	4A			7D	4A	4A	Q_I_notC
D_contig37179_75	Dominant_null(hets_with_0)	0.18818	0.813119	FOR	HEREWARD,RIALTO,ROBIGUS,SOISSONS	1A	19.73	Ku_c2121_1232	IAAV6115	1D			NA			DISAGREE
wsnp_Ex_c1493_2862065	Dominant_hets_with_0	0.821255	0.623586	AGAINST	ALCHEMY,CLAIRE,SOISSONS	1A	24.77	BS00022270_51	RAC875_c34888_65	NA			1B			DISAGREE
BS00067961_51	Dominant_hets_with_0	27.9688	2.4447e-06	FOR	HEREWARD,ROBIGUS,SOISSONS,XI-19	1A	26.28	IACX11001	Excalibur_c58154_84	1B			1B			DISAGREE
BS00101392_51	Dominant_hets_with_2	18.5515	0.000255043	FOR	ALCHEMY,CLAIRE,ROBIGUS	1A	31.38	IACX9458a	Tdurum_contig83113_134	NA			1D			DISAGREE
BS00089524_51	Codominant	8.57025	0.0256692	FOR	ALCHEMY,CLAIRE,ROBIGUS	1A	31.88	BS00081680_51	Excalibur_c20777_428	1B			1B			DISAGREE
BS00108058_51	Codominant	8.57025	0.0256692	FOR	ALCHEMY,CLAIRE,ROBIGUS	1A	31.88	BS00081680_51	Excalibur_c20777_428	1B			1B			DISAGREE
RFL_Contig1338_2574	Dominant_hets_with_0	44.7537	5.42694e-09	AGAINST	ALCHEMY,CLAIRE,HEREWARD	1A	41.01	wsnp_Ex_c64327_63176640	IAAV3168	1D			1D			DISAGREE
RFL_Contig854_2201	Codominant	0.257756	0.794419	FOR	RIALTO,ROBIGUS,SOISSONS	1A	41.51	IAAV3168	BS00078982_51	2D			2D	5D	7A	DISAGREE
BS00089514_51	Dominant_hets_with_2	0.0979782	0.866702	FOR	ROBIGUS	1A	45.64	BobWhite_c48591_394	BS00065005_51	NA			1B			DISAGREE
BS00065073_51	Dominant_hets_with_0	0.0979782	0.866702	FOR	CLAIRE	1A	45.64	BobWhite_c48591_394	BS00065005_51	1D			1D	1D		DISAGREE
GENE_0249_122	Dominant_hets_with_2	3.40124	0.207277	FOR	RIALTO,XI-19	1A	74.62	BS00064679_51	wsnp_BE585780A_Ta_2_1	1D			NA			DISAGREE
Ku_c3569_595	Dominant_hets_with_2	61.3127	1.67089e-12	AGAINST	ALCHEMY,CLAIRE,HEREWARD	1A	75.12	wsnp_BE585780A_Ta_2_1	BobWhite_c46349_402	NA			2A	3B	6B	DISAGREE
RAC875_c64603_663	Codominant	5.2272	0.0981014	FOR	RIALTO,XI-19	1A	75.63	Kukri_c61766_907	wsnp_Ex_c55986_58282517	NA			1D	2A		DISAGREE
BS00064608_51	Codominant	6.56895	0.058087	FOR	RIALTO,XI-19	1A	75.63	Kukri_c61766_907	wsnp_Ex_c55986_58282517	5A			5A			DISAGREE
Excalibur_c45861_189	Codominant	5.34385	0.0941713	AGAINST	SOISSONS	1A	86.21	wsnp_Ku_c21316_31053745	Kukri_c24715_175	1B	1D		1B	1D	5B	DISAGREE
BobWhite_c3661_88	Dominant_hets_with_2	11.6356	0.00669385	FOR	ALCHEMY,ROBIGUS,XI-19	1A	86.21	wsnp_Ku_c21316_31053745	Kukri_c24715_175	1B			NA			DISAGREE
BS00081395_51	Dominant_hets_with_2	45.7278	3.42933e-09	FOR	HEREWARD,ROBIGUS	1A	88.25	wsnp_Ex_rep_c109742_92411838	BS00092585_51	1B			1B			DISAGREE
BobWhite_c30109_240	Codominant	1.86299	0.401519	AGAINST	SOISSONS	1A	125.12	BS00077432_51	Kukri_c39377_286	NA			1D			DISAGREE
GENE_0446_243	Codominant	0.329121	0.762076	AGAINST	BROMPTON,XI-19	1A	151.13	wsnp_Ku_c33917_43336069	BS00087588_51	1D			1D			DISAGREE
Kukri_rep_c69614_1326	Dominant_hets_with_0	53.9989	6.37383e-11	FOR	XI-19	1A	174.98	CAP12_c8163_118	RAC875_c60162_206	3D			3D			DISAGREE
RAC875_c10083_800	Codominant	3.47695	0.202488	AGAINST	SOISSONS,XI-19	1A	185.8	BS00032825_51	tplb0021i12_383	1D			1D			DISAGREE
BS00065750_51	Dominant_hets_with_0	3.862	0.17445	AGAINST	BROMPTON,ROBIGUS,SOISSONS	1A	210.94	wsnp_Ex_c9343_15514531	RAC875_c53725_217	1B			1B			DISAGREE
BobWhite_c31322_391	Codominant	13.196	0.00324878	AGAINST	SOISSONS	1A	218.27	Kukri_c19837_432	wsnp_Ex_rep_c103474_88421290	NA			1B	1D		DISAGREE
Excalibur_c3510_2119	Codominant	17.9189	0.000346318	AGAINST	SOISSONS	1A	218.27	Kukri_c19837_432	wsnp_Ex_rep_c103474_88421290	NA			3B	3B	6A	DISAGREE
Kukri_rep_c115657_255	Dominant_hets_with_0	32.1415	2.97204e-07	FOR	HEREWARD,ROBIGUS	1A	238.23	wsnp_Ex_c412_814247	Excalibur_c1255_293	NA			1D			DISAGREE
CAP8_c4697_108	Codominant	3.85333	0.175104	AGAINST	RIALTO,SOISSONS	1B	8.9	BS00093078_51	BS00050522_51	3A			1A	1A	1A	DISAGREE
BS00077097_51a	Dominant_null(hets_with_0)	8.54007	0.0260422	FOR	ALCHEMY,CLAIRE,SOISSONS	1B	36.39	BS00065053_51	BS00067003_51	NA			1D			DISAGREE
BS00066092_51a	Dominant_null(hets_with_0)	33.6194	1.4486e-07	FOR	SOISSONS	1B	122.04	Tdurum_contig42182_6396	Kukri_c49091_415	1D			1D			DISAGREE
BobWhite_c27474_65a	Codominant	8.83226	0.0231637	FOR	BROMPTON,HEREWARD,RIALTO,XI-19	1B	133.11	BS00108497_51	BS00012051_51	NA			1A			DISAGREE
Excalibur_c104812_253	Dominant_hets_with_2	27.1856	3.62534e-06	FOR	HEREWARD,ROBIGUS	1B	148.22	RAC875_rep_c74070_518	IAAV2287	2B			4A			DISAGREE
Kukri_c8390_547	Dominant_hets_with_0	0.972006	0.586009	FOR	CLAIRE,HEREWARD,ROBIGUS,XI-19	1B	149.72	wsnp_Ex_rep_c69986_68942866	Kukri_c75097_56	NA			1A			DISAGREE
Excalibur_c63353_193	Dominant_hets_with_0	0.685848	0.661169	AGAINST	BROMPTON,HEREWARD,RIALTO,XI-19	1B	149.72	wsnp_Ex_rep_c69986_68942866	Kukri_c75097_56	3A			1A	3A	3B	DISAGREE
CAP11_c6406_71	Codominant	0.497204	0.714271	FOR	ALCHEMY,CLAIRE,SOISSONS	1B	172.44	IAAV3905	BobWhite_c16005_289	NA			1A			DISAGREE
IAAV739	Dominant_hets_with_0	1.67227	0.434656	FOR	BROMPTON,RIALTO,SOISSONS	1B	172.44	IAAV3905	BobWhite_c16005_289	1D			1D			DISAGREE
BS00072185_51	Dominant_hets_with_2	29.1897	1.31256e-06	AGAINST	BROMPTON,RIALTO,ROBIGUS,SOISSONS	1B	172.44	IAAV3905	BobWhite_c16005_289	NA			5B			DISAGREE
Kukri_c54820_382	Codominant	0.993641	0.581558	AGAINST	BROMPTON,HEREWARD,RIALTO,XI-19	1B	174.96	BS00012250_51	BobWhite_c26850_78	NA			1A	1D		DISAGREE
Excalibur_rep_c92475_275	Dominant_hets_with_0	29.2755	1.25774e-06	AGAINST	BROMPTON	1B	175.46	BS00012250_51	BobWhite_c26850_78	4B			3B			DISAGREE
Tdurum_contig31130_148	Codominant	26.0284	6.46931e-06	AGAINST	BROMPTON,RIALTO,SOISSONS	1B	186.61	BS00048610_51	wsnp_Ex_c7447_12751589	3A			NA			DISAGREE
GENE_1294_120	Dominant_hets_with_0	19.439	0.000170581	AGAINST	BROMPTON,RIALTO,XI-19	1B	187.62	wsnp_Ex_c7447_12751589	RAC875_c32077_284	2A			NA			DISAGREE
TA002437_1957	Dominant_hets_with_2	6.64941	0.0561658	FOR	CLAIRE	1B	209.03	BS00003934_51	BS00031596_51	NA			1A	1D		DISAGREE
BS00098484_51	Dominant_hets_with_0	0.00466563	0.971109	AGAINST	BROMPTON,RIALTO	1B	210.55	BS00063180_51	IACX6064	NA			1A			DISAGREE
BS00062578_51	Codominant	11.4252	0.00726252	AGAINST	BROMPTON	1B	217.02	Excalibur_c9149_1789	TA004264_0825	1A			1A			DISAGREE
Kukri_rep_c106285_295	Dominant_hets_with_0	23.1791	2.67025e-05	AGAINST	RIALTO	1B	224.61	Kukri_c15391_468	Tdurum_contig69792_167	NA			1A			DISAGREE
Ex_c15717_451	Codominant	46.3233	2.55232e-09	AGAINST	BROMPTON,RIALTO,ROBIGUS	1B	226.87	BS00067627_51	RFL_Contig2484_1065	1D			1D			DISAGREE
BS00078029_51	Codominant_Ghost	NA	NA	NA	NA	1B	226.87	BS00067627_51	RFL_Contig2484_1065	1A			NA			DISAGREE
Tdurum_contig44588_1549	Codominant	63.6592	5.16249e-13	AGAINST	BROMPTON,RIALTO,SOISSONS	1B	226.87	BS00067627_51	RFL_Contig2484_1065	NA			3B			DISAGREE
RAC875_rep_c95066_120	Dominant_hets_with_2	1.83981	0.405987	AGAINST	RIALTO	1B	229.7	RFL_Contig2484_1065	Ku_c1932_1583	NA			1D			DISAGREE
D_GBQ4KXB01BEQ1K_84	Codominant	0.455568	0.729124	FOR	SOISSONS	1B	229.7	RFL_Contig2484_1065	Ku_c1932_1583	1D			1D			DISAGREE
BS00022595_51a	Dominant_null(hets_with_0)	18.8138	0.000224699	AGAINST	RIALTO	1B	229.7	RFL_Contig2484_1065	Ku_c1932_1583	1D			1D	2A		DISAGREE
Kukri_c22856_385	Codominant	36.5394	3.5715e-08	AGAINST	BROMPTON,RIALTO	1B	231.21	GENE_0487_644	BS00055864_51	1A			NA			DISAGREE
BS00011462_51	Codominant	2.39427	0.31954	FOR	ROBIGUS	1B	242.31	BS00022530_51	Excalibur_c581_1220	NA			1D			DISAGREE
IACX13378	Codominant	41.5338	2.39588e-08	AGAINST	BROMPTON,RIALTO,XI-19	1B	244.33	Kukri_c14733_486	Excalibur_rep_c96924_118a	NA			1D			DISAGREE
Tdurum_contig42156_1469	Dominant_hets_with_0	8.44812	0.0269232	AGAINST	XI-19	1B	251.37	BS00042244_51	BS00110278_51	NA			1A	5B		DISAGREE
RAC875_c57061_313	Dominant_hets_with_2	1.24972	0.519443	AGAINST	XI-19	1B	253.38	BS00067436_51	RAC875_c291_2591	3D			3D			DISAGREE
BS00089031_51	Codominant	0.647923	0.673943	AGAINST	BROMPTON,RIALTO,ROBIGUS	1B	270.06	BS00089790_51	Excalibur_c11980_619	1D			1D			DISAGREE
Kukri_c16994_1482	Dominant_hets_with_2	0.112908	0.862366	AGAINST	HEREWARD,ROBIGUS,SOISSONS	1B	291.71	BS00075129_51	GENE_0208_688	5D			5D	3B		DISAGREE
Excalibur_c17822_688	Codominant	1.06635	0.561402	AGAINST	ROBIGUS,SOISSONS	1B	351.1	Kukri_c44587_130	wsnp_Ex_c24777_34031473	4D			4D	6A	6A	DISAGREE
Ra_c8394_1381	Codominant	9.56124	0.0167778	AGAINST	ROBIGUS,SOISSONS	1D	56	RAC875_c102059_75	wsnp_CAP12_c633_339740	NA			7A			DISAGREE
BS00077891_51	Codominant	10.2717	0.0123516	AGAINST	ROBIGUS,SOISSONS	1D	56	RAC875_c102059_75	wsnp_CAP12_c633_339740	7A			7A			DISAGREE
wsnp_Ku_c1552_3060297	Codominant	9.56124	0.0167778	AGAINST	ROBIGUS,SOISSONS	1D	56	RAC875_c102059_75	wsnp_CAP12_c633_339740	7A			7A			DISAGREE
IAAV6287	Codominant	9.43413	0.0176957	AGAINST	ROBIGUS,SOISSONS	1D	56	RAC875_c102059_75	wsnp_CAP12_c633_339740	7A			7A			DISAGREE
BS00042116_51	Codominant	8.99894	0.0214888	AGAINST	ROBIGUS,SOISSONS	1D	56	RAC875_c102059_75	wsnp_CAP12_c633_339740	7A			7A			DISAGREE
BS00070626_51	Codominant	9.56124	0.0167778	AGAINST	ROBIGUS,SOISSONS	1D	56	RAC875_c102059_75	wsnp_CAP12_c633_339740	7A			7A			DISAGREE
Excalibur_c30713_591	Codominant	0.0447284	0.913388	FOR	ROBIGUS	1D	56.5	wsnp_CAP12_c633_339740	Kukri_rep_c112035_340	NA			7A			DISAGREE
Tdurum_contig56175_791	Codominant	5.22242	0.0981829	AGAINST	ROBIGUS	1D	56.5	wsnp_CAP12_c633_339740	Kukri_rep_c112035_340	7A			7D			DISAGREE
wsnp_CAP11_c2211_1157166	Codominant	0.205386	0.807756	FOR	ROBIGUS	1D	56.5	wsnp_CAP12_c633_339740	Kukri_rep_c112035_340	7A			NA			DISAGREE
BS00075960_51a	Dominant_null(hets_with_0)	10.0281	0.013789	FOR	ALCHEMY,HEREWARD,SOISSONS	1D	131.34	wsnp_Ex_c6476_11246589	RFL_Contig4906_2733	NA			7B			DISAGREE
wsnp_CAP7_c4513_2055201a	Dominant_null(hets_with_0)	5.47634	0.08943	FOR	ALCHEMY	1D	131.34	wsnp_Ex_c6476_11246589	RFL_Contig4906_2733	NA			7B			DISAGREE
BS00022933_51	Dominant_hets_with_0	5.28823	0.0953494	FOR	ALCHEMY,SOISSONS	1D	131.34	wsnp_Ex_c6476_11246589	RFL_Contig4906_2733	NA			7B			DISAGREE
Kukri_rep_c105704_342	Codominant	0.0401284	0.91665	FOR	BROMPTON,RIALTO,ROBIGUS,XI-19	1D	131.34	wsnp_Ex_c6476_11246589	RFL_Contig4906_2733	NA			7B			DISAGREE
BobWhite_rep_c53128_119	Dominant_hets_with_2	0.577872	0.688831	AGAINST	HEREWARD	1D	131.34	wsnp_Ex_c6476_11246589	RFL_Contig4906_2733	NA			7B	7D		DISAGREE
BS00012542_51	Dominant_null(hets_with_2)	3.1493	0.229171	AGAINST	BROMPTON,CLAIRE,RIALTO,XI-19	1D	131.34	wsnp_Ex_c6476_11246589	RFL_Contig4906_2733	NA			7B			DISAGREE
BS00062611_51	Dominant_hets_with_0	0.248937	0.800052	AGAINST	ALCHEMY,CLAIRE,HEREWARD	1D	131.34	wsnp_Ex_c6476_11246589	RFL_Contig4906_2733	NA			7B			DISAGREE
BS00026694_51a	Dominant_null(hets_with_0)	3.36125	0.209764	AGAINST	HEREWARD	1D	131.34	wsnp_Ex_c6476_11246589	RFL_Contig4906_2733	NA			7B			DISAGREE
BS00071191_51	Dominant_hets_with_2	0.438051	0.731471	AGAINST	ALCHEMY,CLAIRE,HEREWARD	1D	131.34	wsnp_Ex_c6476_11246589	RFL_Contig4906_2733	NA			7B			DISAGREE
Tdurum_contig44876_1362a	Dominant_null(hets_with_0)	10.0281	0.013789	FOR	ALCHEMY,HEREWARD,SOISSONS	1D	131.34	wsnp_Ex_c6476_11246589	RFL_Contig4906_2733	NA			7B			DISAGREE
BobWhite_c13400_608	Dominant_hets_with_2	0.564541	0.693997	FOR	HEREWARD,SOISSONS	1D	131.34	wsnp_Ex_c6476_11246589	RFL_Contig4906_2733	NA			7A			DISAGREE
wsnp_Ex_c5967_10459090	Dominant_null(hets_with_2)	3.36125	0.209764	AGAINST	HEREWARD	1D	131.34	wsnp_Ex_c6476_11246589	RFL_Contig4906_2733	NA			7B			DISAGREE
RAC875_c32_259	Dominant_null(hets_with_2)	3.36125	0.209764	AGAINST	HEREWARD	1D	131.34	wsnp_Ex_c6476_11246589	RFL_Contig4906_2733	NA			7B			DISAGREE
BS00103710_51	Dominant_hets_with_2	25.5323	8.26145e-06	AGAINST	XI-19	1D	131.34	wsnp_Ex_c6476_11246589	RFL_Contig4906_2733	1B			1B	5B		DISAGREE
BobWhite_c14966_231	Codominant	0.33227	0.760268	FOR	ALCHEMY,HEREWARD	1D	131.34	wsnp_Ex_c6476_11246589	RFL_Contig4906_2733	7B			7B			DISAGREE
Kukri_c7036_87	Codominant	0.308571	0.769252	FOR	ALCHEMY,HEREWARD,ROBIGUS	1D	131.34	wsnp_Ex_c6476_11246589	RFL_Contig4906_2733	7B			7B			DISAGREE
wsnp_Ex_c8400_14157318	Codominant	6.01059	0.0723421	AGAINST	CLAIRE,HEREWARD,SOISSONS	1D	131.34	wsnp_Ex_c6476_11246589	RFL_Contig4906_2733	7B			7B			DISAGREE
BS00064367_51	Dominant_hets_with_0	1.68429	0.432362	FOR	ALCHEMY,HEREWARD	1D	131.34	wsnp_Ex_c6476_11246589	RFL_Contig4906_2733	7B			7B			DISAGREE
BS00064368_51	Codominant	3.96356	0.167142	FOR	ALCHEMY,HEREWARD	1D	131.34	wsnp_Ex_c6476_11246589	RFL_Contig4906_2733	7B			7B			DISAGREE
BS00101087_51	Codominant	3.96356	0.167142	FOR	ALCHEMY,HEREWARD	1D	131.34	wsnp_Ex_c6476_11246589	RFL_Contig4906_2733	7B			7B			DISAGREE
Ku_c22990_969	Dominant_hets_with_2	0.897196	0.605898	FOR	BROMPTON,RIALTO,ROBIGUS,XI-19	1D	131.34	wsnp_Ex_c6476_11246589	RFL_Contig4906_2733	7B			7B			DISAGREE
Ex_c72265_351	Dominant_null(hets_with_0)	19.0733	0.000199475	FOR	ALCHEMY	1D	131.34	wsnp_Ex_c6476_11246589	RFL_Contig4906_2733	7B			7B			DISAGREE
BS00040285_51	Codominant	11.223	0.00798335	FOR	ALCHEMY	1D	131.34	wsnp_Ex_c6476_11246589	RFL_Contig4906_2733	7B			7B			DISAGREE
Excalibur_c1205_188	Dominant_hets_with_0	10.0281	0.013789	FOR	ALCHEMY,HEREWARD,ROBIGUS	1D	131.34	wsnp_Ex_c6476_11246589	RFL_Contig4906_2733	7B			7B			DISAGREE
wsnp_Ex_c5268_9320618	Codominant	6.15385	0.0686774	AGAINST	CLAIRE,HEREWARD,SOISSONS	1D	131.34	wsnp_Ex_c6476_11246589	RFL_Contig4906_2733	7B			7B			DISAGREE
Kukri_c55780_296	Codominant	0.498533	0.714186	FOR	SOISSONS	1D	131.34	wsnp_Ex_c6476_11246589	RFL_Contig4906_2733	7B			7B			DISAGREE
Ex_c3738_390a	Dominant_null(hets_with_0)	5.55496	0.0869645	FOR	ALCHEMY	1D	131.34	wsnp_Ex_c6476_11246589	RFL_Contig4906_2733	7B			7B			DISAGREE
Tdurum_contig76864_755a	Dominant_null(hets_with_0)	5.47634	0.08943	FOR	ALCHEMY	1D	131.34	wsnp_Ex_c6476_11246589	RFL_Contig4906_2733	7B			7B			DISAGREE
wsnp_Ex_c3738_6809767a	Dominant_null(hets_with_0)	5.47634	0.08943	FOR	ALCHEMY	1D	131.34	wsnp_Ex_c6476_11246589	RFL_Contig4906_2733	7B			7B			DISAGREE
Excalibur_c7338_242	Codominant	2.54785	0.298703	FOR	SOISSONS	1D	131.34	wsnp_Ex_c6476_11246589	RFL_Contig4906_2733	7B			7B			DISAGREE
wsnp_Ku_c707_1465395a	Dominant_null(hets_with_0)	5.47634	0.08943	FOR	ALCHEMY	1D	131.34	wsnp_Ex_c6476_11246589	RFL_Contig4906_2733	7B			7B			DISAGREE
Ra_c3092_741a	Dominant_null(hets_with_0)	5.47634	0.08943	FOR	ALCHEMY	1D	131.34	wsnp_Ex_c6476_11246589	RFL_Contig4906_2733	7B			7B			DISAGREE
wsnp_JD_c17128_16056425	Codominant	0.657053	0.673136	FOR	SOISSONS	1D	131.34	wsnp_Ex_c6476_11246589	RFL_Contig4906_2733	7B			7B			DISAGREE
IAAV4141a	Dominant_null(hets_with_0)	5.55496	0.0869645	FOR	ALCHEMY	1D	131.34	wsnp_Ex_c6476_11246589	RFL_Contig4906_2733	7B			7B			DISAGREE
wsnp_Ex_c351_689415a	Dominant_null(hets_with_0)	6.04866	0.0713012	FOR	ALCHEMY	1D	131.34	wsnp_Ex_c6476_11246589	RFL_Contig4906_2733	7B			7B			DISAGREE
IAAV6807	Dominant_hets_with_2	0.228616	0.806637	FOR	HEREWARD,SOISSONS	1D	131.34	wsnp_Ex_c6476_11246589	RFL_Contig4906_2733	7B	7A		NA			DISAGREE
Excalibur_c4948_90a	Dominant_null(hets_with_2)	4.87766	0.1125	FOR	ALCHEMY,SOISSONS	1D	131.34	wsnp_Ex_c6476_11246589	RFL_Contig4906_2733	7B			NA			DISAGREE
BobWhite_c19752_293	Codominant	9.88034	0.0147959	FOR	ALCHEMY,SOISSONS	1D	131.34	wsnp_Ex_c6476_11246589	RFL_Contig4906_2733	7B			NA			DISAGREE
Kukri_c8405_756	Dominant_hets_unclear	2.93824	0.250376	AGAINST	HEREWARD	1D	131.34	wsnp_Ex_c6476_11246589	RFL_Contig4906_2733	7B			NA			DISAGREE
Kukri_c46542_1015	Codominant	1.61376	0.446668	AGAINST	ALCHEMY,CLAIRE,XI-19	2A	17.97	Excalibur_rep_c110303_320	Kukri_c46040_620	2B	2D		2B	2D		DISAGREE
BS00004040_51	Dominant_hets_with_2	27.0609	3.84969e-06	FOR	RIALTO	2A	32.17	D_GDRF1KQ01AX0PH_169	Kukri_c27040_309	2D			2D			DISAGREE
Excalibur_c10307_254	Dominant_hets_with_2	0.753894	0.640262	FOR	BROMPTON,CLAIRE,RIALTO,XI-19	2A	66.6	Tdurum_contig11803_306	Kukri_c54892_58	7A	7B	NA	7A			DISAGREE
D_GBB4FNX02GD5X6_110	Dominant_null(hets_with_2)	16.2411	0.000788547	FOR	ALCHEMY,CLAIRE	2A	66.6	Tdurum_contig11803_306	Kukri_c54892_58	2D			NA			DISAGREE
BobWhite_c17572_339	Codominant	7.07598	0.0457744	AGAINST	BROMPTON,SOISSONS	2A	205.03	BS00024921_51	Kukri_c22047_313	2D			2D			DISAGREE
BS00021937_51	Codominant	1.55272	0.459734	AGAINST	SOISSONS,XI-19	2A	212.77	BS00110128_51	BS00003663_51	NA			2D			DISAGREE
Excalibur_c31405_159	Codominant	0.313099	0.769252	AGAINST	CLAIRE,HEREWARD,RIALTO,XI-19	2A	216.84	RFL_Contig2516_1083	Tdurum_contig49145_914	NA			2B	3B	3B	DISAGREE
RAC875_c25512_888	Dominant_hets_with_0	4.36858	0.140091	FOR	HEREWARD,RIALTO,ROBIGUS,SOISSONS	2A	252.8	RAC875_c1757_1183	Kukri_c31667_660	2B	2D		2D			DISAGREE
BobWhite_c23689_742a	Codominant	27.1159	3.759e-06	AGAINST	ROBIGUS,SOISSONS,XI-19	2A	252.8	RAC875_c1757_1183	Kukri_c31667_660	2B	NA		NA			DISAGREE
D_contig74493_205	Dominant_null(hets_with_2)	3.23536	0.220034	AGAINST	ALCHEMY,CLAIRE	2A	256.82	Ex_c6937_1992	BobWhite_c5756_633	2D			2D			DISAGREE
BS00053717_51	Dominant_hets_with_2	1.90513	0.394824	FOR	BROMPTON,HEREWARD,RIALTO,ROBIGUS	2A	259.39	BS00064055_51	BS00011599_51	NA			1A			DISAGREE
BS00022287_51a	Dominant_null(hets_with_0)	1.13375	0.544331	FOR	BROMPTON,HEREWARD,RIALTO,XI-19	2A	259.39	BS00064055_51	BS00011599_51	2B			2B			DISAGREE
RFL_Contig4790_605	Codominant	26.301	5.63251e-06	FOR	HEREWARD,RIALTO	2A	259.39	BS00064055_51	BS00011599_51	2D			2B			DISAGREE
Excalibur_c10461_394a	Codominant	15.7974	0.000973924	FOR	ALCHEMY,CLAIRE	2A	259.39	BS00064055_51	BS00011599_51	2D	NA		2D			DISAGREE
BS00012463_51	Codominant	2.63767	0.286926	AGAINST	ALCHEMY,BROMPTON,CLAIRE	2A	259.39	BS00064055_51	BS00011599_51	2B			NA			DISAGREE
Kukri_c35516_93	Dominant_hets_with_2	46.3458	2.55232e-09	AGAINST	ALCHEMY,CLAIRE	2A	259.39	BS00064055_51	BS00011599_51	NA			2B	2B		DISAGREE
wsnp_Ku_c3663_6748611	Dominant_hets_with_0	50.5508	3.28076e-10	FOR	BROMPTON	2B	37.91	BS00099652_51	BS00045163_51	NA			6B			DISAGREE
GENE_0559_171	Codominant	0.209644	0.807756	FOR	ROBIGUS,XI-19	2B	47.38	BS00053520_51	BS00011149_51	1D			1D			DISAGREE
BS00066389_51	Dominant_hets_with_2	40.353	3.06317e-08	AGAINST	ROBIGUS,XI-19	2B	49.9	BS00065036_51	Excalibur_c46590_363	7D			7D			DISAGREE
Tdurum_contig49928_424	Codominant	2.88235	0.256939	FOR	BROMPTON,RIALTO,ROBIGUS,XI-19	2B	57.75	CAP11_c585_134	wsnp_Ku_c2486_4751761	2A			2D			DISAGREE
RAC875_c5347_474	Dominant_hets_with_2	5.7154	0.081115	FOR	ROBIGUS,XI-19	2B	67.53	RFL_Contig5031_526	IACX8278	NA			2A			DISAGREE
Excalibur_c36184_430	Dominant_null(hets_with_0)	0.228616	0.806637	FOR	ROBIGUS,XI-19	2B	69.57	IACX8278	Excalibur_c40567_1893	NA			4B			DISAGREE
RAC875_c38003_164	Codominant	10.6272	0.0106061	AGAINST	CLAIRE	2B	73.65	BS00074259_51	BS00109268_51	2A	2D		2D			DISAGREE
Kukri_c30668_294	Dominant_hets_with_0	1.14308	0.543179	AGAINST	ALCHEMY,HEREWARD,XI-19	2B	74.15	BS00076982_51a	wsnp_Ex_rep_c72527_70882805	2D			2D			DISAGREE
IAAV7537a	Dominant_hets_with_2	0.351014	0.756966	AGAINST	BROMPTON,HEREWARD,RIALTO,XI-19	2B	230.94	GENE_0872_343	Kukri_s112614_205	NA			1A			DISAGREE
D_F1BEJMU01EDD7B_130	Codominant	0.231465	0.806525	FOR	ALCHEMY	2B	268.32	wsnp_RFL_Contig2914_2757372	IAAV3648	2D			2D			DISAGREE
Kukri_c10017_833	Codominant	0.448533	0.729124	AGAINST	ALCHEMY,SOISSONS	2B	271.92	RAC875_c8197_810	BS00110209_51	NA			4B	5B	6A	DISAGREE
BobWhite_c4704_304a	Dominant_null(hets_with_0)	0.149819	0.836189	FOR	ROBIGUS,SOISSONS	2B	283.93	BS00011483_51	Excalibur_c42146_338	2D			NA			DISAGREE
Excalibur_c1140_1044	Dominant_null(hets_with_0)	3.36125	0.209764	AGAINST	ROBIGUS	2B	292.34	BS00030364_51	BS00022064_51a	2D			2D			DISAGREE
BS00076042_51	Dominant_null(hets_with_2)	83.4857	3.5359e-17	FOR	SOISSONS	2B	295.44	BS00067828_51a	BobWhite_c23052_196	NA			2D			DISAGREE
BS00105878_51	Codominant	1.17225	0.536517	AGAINST	RIALTO,SOISSONS,XI-19	2B	314.28	RFL_Contig385_761	CAP12_rep_c3989_324	3B			3B			DISAGREE
tplb0044b20_1610	Codominant	1.17225	0.536517	AGAINST	RIALTO,SOISSONS,XI-19	2B	314.28	RFL_Contig385_761	CAP12_rep_c3989_324	3B			NA			DISAGREE
BS00067281_51	Dominant_hets_with_2	0.0802044	0.880815	AGAINST	ROBIGUS	2B	379.61	BS00054751_51	Kukri_c1526_666	2A			2A			DISAGREE
Excalibur_c82061_191	Dominant_hets_unclear	0.272162	0.787223	AGAINST	ROBIGUS	2B	379.61	BS00054751_51	Kukri_c1526_666	5B			5B			DISAGREE
RAC875_c23769_577	Codominant	0.000107701	0.994394	AGAINST	BROMPTON,CLAIRE,ROBIGUS	2B	379.61	BS00054751_51	Kukri_c1526_666	NA			2D	2D	2D	DISAGREE
GENE_3975_194	Codominant	0.00390879	0.972502	FOR	ALCHEMY,BROMPTON,CLAIRE	2D	163.37	Kukri_c51309_198	Kukri_rep_c72666_625	2A			NA			DISAGREE
BS00066132_51b	Dominant_hets_with_0	1.27745	0.515007	FOR	ALCHEMY,BROMPTON,CLAIRE	2D	165.38	Kukri_c74165_262	RAC875_c19672_342	NA			1D			DISAGREE
Kukri_rep_c102507_156	Codominant	8.63616	0.0249179	FOR	ROBIGUS	2D	198.86	Kukri_c36328_419	BS00010685_51	2A			2A			DISAGREE
RAC875_c26767_1321	Dominant_hets_with_0	8.89632	0.0225675	AGAINST	ROBIGUS,SOISSONS	3A	0	Tdurum_contig83209_316	BobWhite_c18256_105	3B			3B	3B		DISAGREE
RAC875_c34624_305	Dominant_hets_with_2	7.76916	0.0356616	AGAINST	XI-19	3A	0	Tdurum_contig83209_316	BobWhite_c18256_105	3B	3D		3D			DISAGREE
Tdurum_contig47506_495	Codominant	59.1698	4.89469e-12	AGAINST	SOISSONS,XI-19	3A	0	Tdurum_contig83209_316	BobWhite_c18256_105	NA			3B	3B		DISAGREE
BS00080180_51	Dominant_hets_with_0	0.00466563	0.971109	AGAINST	ROBIGUS,SOISSONS	3A	0.5	Tdurum_contig83209_316	BobWhite_c18256_105	NA			3D			DISAGREE
BS00025838_51a	Dominant_null(hets_with_0)	26.7128	4.56171e-06	AGAINST	ROBIGUS,XI-19	3A	0.5	Tdurum_contig83209_316	BobWhite_c18256_105	3B			3B			DISAGREE
BS00080157_51	Dominant_hets_unclear	0.788491	0.632134	AGAINST	ROBIGUS,SOISSONS	3A	0.5	Tdurum_contig83209_316	BobWhite_c18256_105	3D			3D			DISAGREE
BobWhite_rep_c50331_372	Dominant_hets_with_0	0.112908	0.862366	AGAINST	ROBIGUS,SOISSONS,XI-19	3A	1.01	BS00081981_51	RAC875_c3141_214	NA			3B			DISAGREE
BS00049084_51a	Dominant_null(hets_with_0)	6.848	0.0512768	AGAINST	ROBIGUS,SOISSONS,XI-19	3A	1.01	BS00081981_51	RAC875_c3141_214	NA			3B			DISAGREE
Kukri_rep_c94244_339	Dominant_hets_with_2	1.27745	0.515007	FOR	ROBIGUS,SOISSONS,XI-19	3A	1.01	BS00081981_51	RAC875_c3141_214	NA			3D			DISAGREE
D_GBUVHFX01EVJRJ_186	Dominant_null(hets_with_2)	1.09995	0.554559	FOR	ROBIGUS,SOISSONS,XI-19	3A	1.01	BS00081981_51	RAC875_c3141_214	3D			3D			DISAGREE
Excalibur_c2723_179	Dominant_hets_with_2	0.680249	0.662373	AGAINST	ROBIGUS,SOISSONS,XI-19	3A	1.51	BS00003932_51	Tdurum_contig50376_375	3B			3B			DISAGREE
BobWhite_c18256_809	Codominant	4.83269	0.114216	FOR	ROBIGUS,SOISSONS,XI-19	3A	34.65	RAC875_c371_251	wsnp_Ra_rep_c106523_90273922	3D			3D			DISAGREE
Kukri_c3540_931	Dominant_hets_with_2	23.1964	2.63872e-05	AGAINST	ALCHEMY,BROMPTON,CLAIRE	3A	38.78	wsnp_CAP11_rep_c4157_1965583	BS00090225_51	3B	3D		3B	3B		DISAGREE
BS00070787_51a	Dominant_null(hets_with_0)	3.1493	0.229171	FOR	HEREWARD,RIALTO,ROBIGUS,SOISSONS	3A	38.78	wsnp_CAP11_rep_c4157_1965583	BS00090225_51	3D			3D			DISAGREE
Excalibur_rep_c66312_266	Dominant_hets_with_0	23.1964	2.63872e-05	AGAINST	ALCHEMY,BROMPTON,CLAIRE	3A	38.78	wsnp_CAP11_rep_c4157_1965583	BS00090225_51	3D			3D			DISAGREE
Kukri_c64588_229	Dominant_hets_with_0	1.80456	0.4116	AGAINST	HEREWARD,RIALTO	3A	38.78	wsnp_CAP11_rep_c4157_1965583	BS00090225_51	3B			NA			DISAGREE
Tdurum_contig93507_1345	Dominant_hets_with_2	0.000103681	0.994394	AGAINST	ALCHEMY,CLAIRE,SOISSONS	3A	44.6	wsnp_CAP11_rep_c4157_1965583	BS00090225_51	3B			3B			DISAGREE
BobWhite_c44364_190a	Dominant_null(hets_with_0)	0.449456	0.729124	FOR	BROMPTON,HEREWARD,ROBIGUS,XI-19	3A	45.61	BS00022746_51	BS00057444_51	3D			3D			DISAGREE
Jagger_c1503_348	Dominant_hets_with_2	0.116641	0.85818	AGAINST	ALCHEMY,HEREWARD	3A	50.83	Excalibur_rep_c112985_337	BobWhite_c29419_116	6D	NA		6D	2B	6A	DISAGREE
Excalibur_c49977_170	Codominant_Ghost	NA	NA	NA	NA	3A	149.87	wsnp_Ra_c29280_38672141	Excalibur_rep_c105085_102	NA			3D			DISAGREE
Tdurum_contig31898_53	Dominant_hets_with_2	9.89136	0.0147166	AGAINST	HEREWARD	3A	176.22	BS00056089_51	wsnp_Ex_c26887_36107413	3B			3B			DISAGREE
Excalibur_c13858_1640	Dominant_hets_with_0	7.11864	0.0448232	AGAINST	HEREWARD	3A	176.22	BS00056089_51	wsnp_Ex_c26887_36107413	3B			3B			DISAGREE
tplb0057k16_1515	Codominant	0.00811176	0.962348	FOR	ROBIGUS	3A	179.82	RAC875_rep_c109433_782	Excalibur_c39248_485	NA			3B			DISAGREE
RAC875_c19860_373	Dominant_hets_with_0	0.410798	0.738854	AGAINST	SOISSONS	3A	193.22	BS00038664_51	BS00067748_51	3D			NA			DISAGREE
BS00031289_51	Codominant	0.163813	0.829888	FOR	BROMPTON,RIALTO,SOISSONS	3A	197.83	Ex_c15087_564	RAC875_rep_c111952_436	NA			6D			DISAGREE
IAAV8483	Codominant	0.044164	0.913388	FOR	XI-19	3A	214.37	BS00088755_51	BS00020459_51	NA			3D			DISAGREE
BS00014695_51	Codominant	0.044164	0.913388	FOR	XI-19	3A	214.37	BS00088755_51	BS00020459_51	3B	3D	NA	3B	3D		DISAGREE
BobWhite_c5851_362	Dominant_hets_with_0	0.000518403	0.990686	FOR	BROMPTON,XI-19	3A	229.32	Kukri_rep_c107195_111	BS00067224_51	4D	7A		NA			DISAGREE
Excalibur_c57869_162	Dominant_hets_with_2	0.00555432	0.969115	FOR	HEREWARD	3A	283.74	BS00022968_51	BS00068508_51	3B			3B	5D		DISAGREE
Excalibur_c58692_101	Dominant_hets_with_2	0.67417	0.665565	FOR	HEREWARD	3A	287.83	IAAV9044	IAAV5507	NA			3B	3D		DISAGREE
BS00068510_51	Dominant_hets_with_0	35.3142	6.37167e-08	FOR	HEREWARD,XI-19	3A	296.6	Tdurum_contig31235_99	Kukri_c51666_401	2A			4A	7A	1A	DISAGREE
Excalibur_c7610_143	Dominant_hets_with_0	1.69362	0.430401	FOR	BROMPTON,HEREWARD,RIALTO,SOISSONS	3A	308.8	Tdurum_contig55443_1361	Tdurum_contig27982_568	3D			3D			DISAGREE
BS00063848_51	Dominant_hets_unclear	0.410798	0.738854	AGAINST	ROBIGUS	3A	308.8	Tdurum_contig55443_1361	Tdurum_contig27982_568	3D			3D			DISAGREE
GENE_3869_1488	Dominant_hets_with_2	0.324002	0.763657	FOR	HEREWARD,XI-19	3B	24.43	RAC875_rep_c118229_56	Kukri_rep_c107316_393	3A			3A			DISAGREE
BobWhite_c6016_715	Dominant_hets_with_2	20.9021	8.27226e-05	AGAINST	RIALTO,ROBIGUS,SOISSONS	3B	34.66	TA002390_1493	CAP11_c5660_100	NA			3A			DISAGREE
TA001137_1058	Codominant	14.1553	0.00200955	FOR	ROBIGUS,SOISSONS	3B	36.17	Tdurum_contig57914_745	BS00039218_51a	NA			3A	3D		DISAGREE
BS00009440_51	Codominant	0.00096	0.986781	AGAINST	RIALTO,ROBIGUS,SOISSONS	3B	38.45	BS00039218_51a	BS00059383_51	NA			3A			DISAGREE
Tdurum_contig12540_72	Codominant	6.6451	0.0561658	AGAINST	SOISSONS	3B	40.47	Kukri_c40882_312a	IAAV3924	NA			5B			DISAGREE
Excalibur_c18826_452a	Codominant	1.06773	0.561402	AGAINST	RIALTO	3B	50.34	Ku_c30806_235	RAC875_c19475_61	3A			3D			DISAGREE
IAAV1405	Codominant	0.925859	0.596649	AGAINST	BROMPTON	3B	56.56	BS00065388_51	BS00067320_51	NA			3A			DISAGREE
Ra_c1002_1670	Dominant_hets_unclear	2.93824	0.250376	AGAINST	SOISSONS	3B	180.42	tplb0030h23_1825	Kukri_c39081_265	3A	3D		3A			DISAGREE
BS00011243_51	Codominant	0.245768	0.800435	AGAINST	BROMPTON	3B	183.45	BobWhite_c40087_93	RAC875_c16281_195	NA			3D			DISAGREE
Excalibur_c41747_398	Dominant_hets_with_2	0.410798	0.738854	AGAINST	BROMPTON	3B	183.45	BobWhite_c40087_93	RAC875_c16281_195	NA			3D			DISAGREE
Kukri_c54571_224	Codominant	0.925859	0.596649	AGAINST	BROMPTON	3B	195.52	Kukri_c12361_641	BobWhite_rep_c53007_100	3D			3D			DISAGREE
GENE_0875_57	Dominant_hets_with_2	0.0254018	0.932365	AGAINST	ALCHEMY,BROMPTON	3B	208.23	Excalibur_c33274_498	BS00070018_51	3D			NA			DISAGREE
wsnp_RFL_Contig383_4163148	Codominant	5.04224	0.105252	AGAINST	BROMPTON	3B	210.75	Ra_c69_1443	BS00072994_51	3D			3D			DISAGREE
Excalibur_c32691_574	Dominant_hets_with_0	40.9336	3.05913e-08	FOR	RIALTO,XI-19	3B	229.92	BS00067833_51	Tdurum_contig59953_282	NA			5B	7B	7B	DISAGREE
BS00067355_51	Dominant_hets_with_0	4.44261	0.135254	FOR	HEREWARD,RIALTO,XI-19	3B	256.83	BS00076457_51	BS00057343_51	4B			4B			DISAGREE
wsnp_Ex_c45877_51548309	Dominant_hets_with_2	12.3406	0.00480624	AGAINST	BROMPTON,RIALTO,XI-19	3B	283.64	Tdurum_contig59566_1534	Tdurum_contig11114_335a	NA			3A			DISAGREE
BobWhite_c15763_205	Codominant	0.0578662	0.901015	FOR	XI-19	3B	283.64	Tdurum_contig59566_1534	Tdurum_contig11114_335a	3A	3D		3A			DISAGREE
wsnp_Ra_c17636_26538543	Codominant	2.20495	0.345888	AGAINST	ROBIGUS	3D	100.88	Ku_c2845_342	Ku_c6080_1667	NA			3A			DISAGREE
IACX5725	Dominant_hets_with_2	0.0644083	0.895067	AGAINST	BROMPTON	3D	109.31	Ku_c6080_1667	TA004904_1360	NA			3B	3A		DISAGREE
Excalibur_c4631_1608	Codominant	0.860725	0.615665	AGAINST	BROMPTON	3D	109.31	Ku_c6080_1667	TA004904_1360	NA			3A	3B		DISAGREE
RAC875_c33823_279	Codominant	23.5126	2.26259e-05	AGAINST	BROMPTON,RIALTO,SOISSONS	3D	127.86	BS00021920_51	BS00025843_51	NA			3A			DISAGREE
Tdurum_contig71521_191	Codominant	9.42857	0.017716	FOR	HEREWARD,XI-19	3D	127.86	BS00021920_51	BS00025843_51	NA			3A			DISAGREE
TA003804_0980	Codominant	0.661224	0.671743	AGAINST	HEREWARD	3D	162.2	BS00004334_51	IACX5824	NA			3A			DISAGREE
Tdurum_contig59174_615	Dominant_hets_with_0	0.26283	0.793388	AGAINST	BROMPTON,HEREWARD,RIALTO,SOISSONS	4A	96.69	BS00040647_51	wsnp_Ex_c21165_30292808	4B			NA			DISAGREE
Kukri_c40856_320	Dominant_hets_with_0	1.34837	0.500917	AGAINST	HEREWARD,ROBIGUS	4A	108.3	BS00021715_51	BS00068243_51	4B	7B	NA	NA			DISAGREE
BS00110297_51	Dominant_hets_unclear	5.49974	0.0885156	AGAINST	HEREWARD,ROBIGUS	4A	108.8	BobWhite_c19919_516	BS00092859_51	7D			7D	7A		DISAGREE
BS00063371_51	Codominant_het_parent	NA	NA	NA	NA	4A	110.06	BobWhite_c19919_516	BS00092859_51	NA			7A			DISAGREE
Kukri_c19562_127	Codominant	2.83544	0.262018	FOR	CLAIRE	4A	129.7	wsnp_Ex_c11619_18714738	BS00099725_51	NA			4B			DISAGREE
BS00009492_51	Codominant	0.130667	0.847671	AGAINST	BROMPTON,CLAIRE,XI-19	4A	131.23	RAC875_c20429_903	BS00022418_51	4D	NA		4D			DISAGREE
Excalibur_c5624_1331	Codominant	1.69215	0.430786	AGAINST	SOISSONS	4A	133.75	BS00012482_51	BS00080927_51	4D			4D			DISAGREE
RAC875_c278_2934	Codominant	1.54983	0.459968	AGAINST	SOISSONS	4A	133.75	BS00012482_51	BS00080927_51	5B			5B			DISAGREE
Kukri_c34435_265	Codominant	1.58491	0.451232	AGAINST	SOISSONS	4A	133.75	BS00012482_51	BS00080927_51	5D			5D			DISAGREE
Kukri_rep_c106490_583	Codominant	1.58491	0.451232	AGAINST	SOISSONS	4A	133.75	BS00012482_51	BS00080927_51	5B			NA			DISAGREE
RAC875_c8472_1174	Codominant	1.58491	0.451232	AGAINST	SOISSONS	4A	133.75	BS00012482_51	BS00080927_51	5B			NA			DISAGREE
GENE_4895_66	Codominant	1.95023	0.387104	FOR	HEREWARD	4A	158.75	CAP12_c2972_140	Excalibur_c9370_966	7D			NA			DISAGREE
Excalibur_c1439_1032	Dominant_hets_with_0	5.47634	0.08943	FOR	HEREWARD	4A	164.01	CAP12_c2972_140	Excalibur_c9370_966	NA			2D			DISAGREE
BobWhite_c15215_550	Dominant_hets_with_0	5.47634	0.08943	FOR	HEREWARD	4A	164.01	CAP12_c2972_140	Excalibur_c9370_966	NA			2D			DISAGREE
BobWhite_c19497_606	Dominant_hets_with_0	9.33681	0.0183831	FOR	XI-19	4A	182.39	Kukri_c22602_1076	Kukri_c21086_843	7B			NA			DISAGREE
wsnp_Ku_c3056_5734773	Dominant_hets_with_2	10.5506	0.0109915	FOR	ALCHEMY,CLAIRE,SOISSONS	4A	188.45	RAC875_c37592_348	Kukri_c19060_750	7D			7D			DISAGREE
Ex_c21641_2312	Dominant_null(hets_with_0)	2.36402	0.324569	FOR	ROBIGUS,SOISSONS,XI-19	4A	188.45	RAC875_c37592_348	Kukri_c19060_750	7D			7D			DISAGREE
BS00030439_51a	Dominant_null(hets_with_0)	2.36402	0.324569	FOR	ROBIGUS,SOISSONS,XI-19	4A	188.45	RAC875_c37592_348	Kukri_c19060_750	7D			NA			DISAGREE
Excalibur_c19962_909a	Dominant_null(hets_with_2)	57.1093	1.3473e-11	AGAINST	ROBIGUS	4A	218.3	Tdurum_contig42638_531	IAAV883a	NA			7D	7D		DISAGREE
RAC875_c23140_869	Dominant_hets_with_2	17.5	0.000424797	AGAINST	ROBIGUS	4A	218.3	Tdurum_contig42638_531	IAAV883a	NA			7A			DISAGREE
BobWhite_c6791_588	Dominant_hets_with_2	13.1191	0.00333931	AGAINST	ROBIGUS	4A	218.3	Tdurum_contig42638_531	IAAV883a	NA			7A	7A		DISAGREE
RAC875_c11702_733	Dominant_hets_unclear	16.61	0.000663426	AGAINST	ROBIGUS	4A	218.3	Tdurum_contig42638_531	IAAV883a	NA			7D			DISAGREE
IAAV4618	Dominant_hets_with_0	16.6102	0.000663426	AGAINST	ROBIGUS,XI-19	4A	218.3	Tdurum_contig42638_531	IAAV883a	NA			5B			DISAGREE
Kukri_c16319_766	Dominant_hets_with_0	7.34111	0.0411589	AGAINST	BROMPTON,ROBIGUS	4A	218.3	Tdurum_contig42638_531	IAAV883a	NA			6D			DISAGREE
Tdurum_contig12660_192	Dominant_hets_with_2	9.33681	0.0183831	FOR	XI-19	4A	218.3	Tdurum_contig42638_531	IAAV883a	2B			2B			DISAGREE
tplb0055c05_1839	Dominant_hets_with_0	15.8385	0.000953832	AGAINST	ROBIGUS	4A	218.3	Tdurum_contig42638_531	IAAV883a	2D			5D			DISAGREE
tplb0055c05_1689	Codominant	14.446	0.00176426	AGAINST	ROBIGUS	4A	218.3	Tdurum_contig42638_531	IAAV883a	5D			5D			DISAGREE
BS00021122_51	Dominant_hets_with_2	14.9036	0.00141378	AGAINST	ROBIGUS	4A	218.3	Tdurum_contig42638_531	IAAV883a	7A			7A	7A		DISAGREE
RAC875_c1126_1769	Dominant_null(hets_with_0)	0.0268829	0.931733	AGAINST	HEREWARD	4A	218.3	Tdurum_contig42638_531	IAAV883a	7A			7A			DISAGREE
BobWhite_c20306_111	Dominant_hets_with_0	15.7445	0.000997602	AGAINST	ROBIGUS	4A	218.3	Tdurum_contig42638_531	IAAV883a	7A			7A			DISAGREE
BobWhite_c20763_343	Dominant_hets_with_0	14.9036	0.00141378	AGAINST	ROBIGUS	4A	218.3	Tdurum_contig42638_531	IAAV883a	4B			7D	5D	5D	DISAGREE
BobWhite_c8796_427	Dominant_hets_with_2	23.1791	2.67025e-05	AGAINST	ROBIGUS	4A	218.3	Tdurum_contig42638_531	IAAV883a	7A			7D			DISAGREE
D_GBUVHFX01ASSS7_57	Codominant	10.3342	0.0119922	AGAINST	ROBIGUS	4A	218.3	Tdurum_contig42638_531	IAAV883a	7D			7D			DISAGREE
Excalibur_c5212_813	Dominant_hets_with_2	10.3342	0.0119922	AGAINST	ROBIGUS	4A	218.3	Tdurum_contig42638_531	IAAV883a	7D			7D			DISAGREE
GENE_4754_99	Codominant	19.0508	0.000200906	AGAINST	ROBIGUS	4A	218.3	Tdurum_contig42638_531	IAAV883a	7D			7D			DISAGREE
BS00086753_51	Dominant_hets_with_0	32.6599	2.32409e-07	AGAINST	ROBIGUS,XI-19	4A	218.3	Tdurum_contig42638_531	IAAV883a	7D			7D			DISAGREE
Kukri_c1620_779a	Dominant_hets_unclear	0.635044	0.678381	AGAINST	HEREWARD,ROBIGUS	4A	218.3	Tdurum_contig42638_531	IAAV883a	7D			7D			DISAGREE
Excalibur_rep_c112003_621	Dominant_hets_with_0	5.47634	0.08943	FOR	HEREWARD	4A	218.3	Tdurum_contig42638_531	IAAV883a	7D			7D			DISAGREE
Kukri_c1911_222	Codominant	6.17554	0.0680616	AGAINST	HEREWARD,ROBIGUS,XI-19	4A	218.3	Tdurum_contig42638_531	IAAV883a	7D			7D	7D		DISAGREE
BobWhite_c11327_185	Dominant_hets_with_0	14.9036	0.00141378	AGAINST	ROBIGUS	4A	218.3	Tdurum_contig42638_531	IAAV883a	7D			7D			DISAGREE
D_contig36925_485	Dominant_hets_unclear	14.9036	0.00141378	AGAINST	ROBIGUS	4A	218.3	Tdurum_contig42638_531	IAAV883a	NA			5D			DISAGREE
Excalibur_c1421_358	Dominant_hets_with_0	0.997334	0.580774	AGAINST	XI-19	4A	218.3	Tdurum_contig42638_531	IAAV883a	NA			7D	7A		DISAGREE
BobWhite_rep_c49034_132	Dominant_hets_with_2	44.7537	5.42694e-09	AGAINST	BROMPTON,ROBIGUS,SOISSONS	4B	19.24	Kukri_c23338_624	RAC875_c24098_141	4A			4A			DISAGREE
GENE_3126_21	Codominant	10.0952	0.0133469	AGAINST	CLAIRE	4B	27.43	Kukri_c26488_139	Tdurum_contig10322_1908	4D			NA			DISAGREE
TA002019_0994	Codominant	0.173633	0.823513	AGAINST	CLAIRE,XI-19	4B	35.62	BS00011510_51	BS00010830_51	NA			4A			DISAGREE
BS00065696_51	Dominant_hets_with_0	2.61327	0.289998	AGAINST	RIALTO,SOISSONS	4B	35.62	BS00011510_51	BS00010830_51	NA			1D	2A	4D	DISAGREE
D_GA8KES402G72JE_129	Dominant_hets_with_0	3.54847	0.196871	AGAINST	ALCHEMY,CLAIRE,SOISSONS	4B	38.66	Kukri_rep_c69273_148	wsnp_CAP11_c1103_647926	4D			4D			DISAGREE
Kukri_rep_c112779_183a	Dominant_hets_with_2	0.161964	0.829888	AGAINST	RIALTO	4B	40.17	RAC875_c6749_954	wsnp_Ex_c7362_12622736	NA			4D			DISAGREE
Tdurum_contig52569_829	Dominant_hets_with_2	4.79264	0.115905	FOR	ALCHEMY,SOISSONS,XI-19	4B	47.64	wsnp_BF482960B_Ta_1_4	RAC875_c27536_611	7A			7A			DISAGREE
wsnp_Ex_rep_c107564_91144523	Codominant	24.3203	1.51919e-05	FOR	RIALTO,ROBIGUS,SOISSONS,XI-19	4B	57.22	wsnp_BE499456B_Ta_1_1	BS00076259_51	4D			4D			DISAGREE
Excalibur_c43840_364	Dominant_hets_unclear	3.93002	0.169836	FOR	XI-19	4B	88.3	IAAV773	BobWhite_c19984_124	3D			3D	3B	3B	DISAGREE
BS00026143_51	Dominant_hets_with_0	7.76916	0.0356616	AGAINST	SOISSONS	4B	184.05	Tdurum_contig50783_285	RAC875_rep_c119568_203	1B			1B			DISAGREE
BS00065688_51	Dominant_hets_with_0	6.57076	0.0580451	AGAINST	BROMPTON,ROBIGUS,SOISSONS,XI-19	4B	184.05	Tdurum_contig50783_285	RAC875_rep_c119568_203	3B			3B	3B		DISAGREE
BobWhite_c1907_124	Codominant	0.873786	0.611657	FOR	RIALTO,SOISSONS,XI-19	4B	199.08	BS00022055_51	Kukri_c11570_1218	4A			4A			DISAGREE
IAAV9209	Dominant_hets_with_0	0.00508035	0.970633	FOR	ALCHEMY,CLAIRE,SOISSONS	4B	200.61	BS00040517_51	Kukri_c21787_283	NA			4D			DISAGREE
Excalibur_rep_c68725_178	Dominant_hets_with_2	5.15594	0.100386	FOR	ALCHEMY,BROMPTON,CLAIRE	4B	218.36	Excalibur_c20411_127	BS00062304_51	NA			4D			DISAGREE
GENE_2608_504	Codominant	0.421505	0.738854	FOR	HEREWARD,ROBIGUS	4B	227.1	wsnp_Ex_c7059_12151961	wsnp_Ex_c16018_24438963	4D			4D			DISAGREE
Tdurum_contig12204_1182	Dominant_hets_with_2	1.56817	0.455909	AGAINST	ROBIGUS,SOISSONS	4B	232.24	Ku_c9134_255	Ku_c2885_1189	NA			5A			DISAGREE
BS00083846_51	Dominant_hets_with_2	8.74806	0.0238737	AGAINST	RIALTO,ROBIGUS,SOISSONS,XI-19	4B	232.24	Ku_c9134_255	Ku_c2885_1189	NA			5A			DISAGREE
Excalibur_c5398_695	Codominant	12.3312	0.00482546	AGAINST	RIALTO,ROBIGUS,SOISSONS,XI-19	4B	232.24	Ku_c9134_255	Ku_c2885_1189	NA			4D			DISAGREE
BS00011816_51	Dominant_hets_unclear	0.00555432	0.969115	FOR	SOISSONS	4B	232.24	Ku_c9134_255	Ku_c2885_1189	5A			5A			DISAGREE
BS00004727_51	Codominant	1.66454	0.435678	AGAINST	RIALTO,ROBIGUS	4B	232.24	Ku_c9134_255	Ku_c2885_1189	NA			4D			DISAGREE
BobWhite_c4264_238	Codominant_het_parent	1.18526	0.535675	AGAINST	BROMPTON,HEREWARD,ROBIGUS	4D	106.01	Excalibur_c79009_131	IAAV5607	1A			4A			DISAGREE
GENE_2812_300	Codominant_het_parent	1.87756	0.399768	AGAINST	RIALTO,ROBIGUS,SOISSONS,XI-19	4D	125.78	IAAV5607	D_GDRF1KQ02H66WD_341	4B			4B			DISAGREE
CAP8_c5989_151	Dominant_hets_with_2	0.821255	0.623586	AGAINST	ALCHEMY,RIALTO,XI-19	5A	90.64	TA002406_0765	BS00022815_51	5B			5B	5D		DISAGREE
BobWhite_c57026_133	Dominant_hets_with_2	4.2926	0.144422	AGAINST	SOISSONS	5A	90.64	TA002406_0765	BS00022815_51	5D			5D			DISAGREE
BobWhite_c4004_61	Dominant_hets_with_2	12.7781	0.00392709	FOR	ALCHEMY,XI-19	5A	92.67	wsnp_BE443745A_Ta_2_1	BS00096688_51	5B			5B			DISAGREE
wsnp_Ex_c2689_4986791	Dominant_hets_with_0	0.377916	0.750209	AGAINST	BROMPTON,SOISSONS	5A	99.77	Tdurum_contig69079_300	Tdurum_contig43874_1129	NA			5B	5B	5D	DISAGREE
Kukri_c67888_348	Dominant_hets_with_2	3.92379	0.170378	AGAINST	HEREWARD,SOISSONS	5A	118.57	RAC875_c58966_471	RAC875_c232_1895	NA			4B	6B		DISAGREE
tplb0049m24_176	Dominant_hets_with_2	0.410798	0.738854	AGAINST	ROBIGUS	5A	118.57	RAC875_c58966_471	RAC875_c232_1895	NA			5B	5B		DISAGREE
tplb0049m24_317	Dominant_hets_unclear	0.410798	0.738854	AGAINST	ROBIGUS	5A	118.57	RAC875_c58966_471	RAC875_c232_1895	5B	5D		5B	5B		DISAGREE
Tdurum_contig42099_2117	Dominant_hets_with_0	5.08087	0.103963	AGAINST	HEREWARD,SOISSONS	5A	118.57	RAC875_c58966_471	RAC875_c232_1895	3A	4A	NA	6D			DISAGREE
tplb0049m24_245	Dominant_hets_with_2	0.577872	0.688831	AGAINST	ROBIGUS	5A	126.69	RAC875_c58966_471	RAC875_c232_1895	NA			5B	5B	5D	DISAGREE
Ex_c15838_2398	Dominant_hets_with_0	1.24972	0.519443	AGAINST	ALCHEMY	5A	140.46	GENE_3471_298	Excalibur_c1208_72	5D			5D			DISAGREE
IACX3657	Dominant_hets_with_0	4.10627	0.157066	FOR	ALCHEMY,XI-19	5A	141.98	GENE_3471_298	Excalibur_c1208_72	5D			5D			DISAGREE
RAC875_rep_c88106_68	Codominant	3.54872	0.196871	AGAINST	ALCHEMY	5A	151.83	wsnp_Ku_rep_c97730_86360387	RAC875_c8544_646	NA	NA		5B	5D		DISAGREE
D_contig34058_78	Dominant_hets_with_2	7.09642	0.0453313	FOR	ALCHEMY,XI-19	5A	163.22	Ra_c6930_1753	BS00067882_51	5D			5D			DISAGREE
BS00063966_51	Codominant	13.0102	0.00350672	AGAINST	BROMPTON,SOISSONS,XI-19	5A	170.34	BS00068178_51	BS00072156_51	6A			7D			DISAGREE
BS00110365_51	Codominant	33.0688	1.88913e-07	AGAINST	HEREWARD,XI-19	5A	181.14	wsnp_Ra_c17216_26044790	BS00021678_51	NA			2D	6D		DISAGREE
Ex_c5594_2630b	Codominant	4.4944	0.132381	FOR	BROMPTON,RIALTO,SOISSONS,XI-19	5A	199.85	BobWhite_c48730_723	tplb0037d04_2122	5B			5B			DISAGREE
Kukri_c74724_548	Dominant_hets_with_2	4.62857	0.125326	AGAINST	XI-19	5A	234.38	BS00071402_51	Ra_c3966_2205	7B			3B	6A		DISAGREE
BobWhite_c6782_180	Codominant	8.86154	0.0228721	AGAINST	HEREWARD,SOISSONS,XI-19	5A	234.38	BS00071402_51	Ra_c3966_2205	5D			NA			DISAGREE
wsnp_Ku_c12464_20125626	Codominant	4.18475	0.151873	FOR	ALCHEMY,BROMPTON,RIALTO,	5A	249.15	BS00042336_51	BobWhite_c15476_88	NA			5B			DISAGREE
Kukri_c54653_270	Codominant	27.197	3.60912e-06	FOR	CLAIRE,RIALTO	5A	249.15	BS00042336_51	BobWhite_c15476_88	2A			2A			DISAGREE
RAC875_c83211_30	Dominant_hets_with_2	1.46822	0.476406	FOR	CLAIRE,RIALTO,ROBIGUS	5A	249.15	BS00042336_51	BobWhite_c15476_88	5D			5D			DISAGREE
Kukri_rep_c91370_381	Dominant_hets_with_0	0.272162	0.787223	AGAINST	XI-19	5A	309.53	BS00066652_51	CAP8_c671_339	4D			4D	4D		DISAGREE
Kukri_rep_c80068_143	Dominant_hets_with_2	0.0233281	0.936414	FOR	RIALTO,SOISSONS,XI-19	5A	314.07	TA003210_1094	wsnp_Ku_rep_c72362_72059764	NA			4B	4D		DISAGREE
BS00001953_51	Dominant_hets_unclear	0.313634	0.769252	FOR	RIALTO,ROBIGUS,XI-19	5A	314.07	TA003210_1094	wsnp_Ku_rep_c72362_72059764	4B			6D			DISAGREE
BS00067206_51	Codominant	1.70819	0.426521	FOR	RIALTO	5A	314.07	TA003210_1094	wsnp_Ku_rep_c72362_72059764	NA			4D	4D		DISAGREE
Kukri_c94834_479	Dominant_hets_with_0	5.49974	0.0885156	AGAINST	ROBIGUS,XI-19	5A	314.07	TA003210_1094	wsnp_Ku_rep_c72362_72059764	NA			4D			DISAGREE
Excalibur_c13833_570	Dominant_hets_with_0	0.4499	0.729124	FOR	HEREWARD	5B	3.79	Excalibur_rep_c104354_205	wsnp_Ex_c35103_43312537	NA			5A	5A	5A	DISAGREE
GENE_3324_338	Codominant	3.58023	0.19605	AGAINST	HEREWARD,RIALTO,SOISSONS,XI-19	5B	15.18	BS00067701_51a	IAAV7594	NA			5A			DISAGREE
wsnp_Ex_c47153_52447514	Codominant	1.44665	0.477169	AGAINST	ROBIGUS	5B	15.68	Ra_c19198_137	Kukri_c74960_427	NA			7B			DISAGREE
BS00059062_51	Codominant	1.4807	0.472931	AGAINST	ROBIGUS	5B	15.68	Ra_c19198_137	Kukri_c74960_427	7B			7B			DISAGREE
wsnp_Ku_c29256_39161320	Codominant	1.4807	0.472931	AGAINST	ROBIGUS	5B	15.68	Ra_c19198_137	Kukri_c74960_427	7B			7B			DISAGREE
RFL_Contig4911_357	Codominant	4.40245	0.137486	AGAINST	HEREWARD,RIALTO	5B	17.69	BS00033612_51	wsnp_Ex_c29051_38120784	5D			5D			DISAGREE
Excalibur_c29607_442	Codominant	2.44485	0.312139	FOR	HEREWARD	5B	18.7	RAC875_rep_c116173_605	Excalibur_c14594_182	7B			7B			DISAGREE
Kukri_c82121_100	Dominant_hets_with_2	4.80093	0.115572	AGAINST	SOISSONS	5B	33.84	Excalibur_rep_c91489_103	Ra_c14178_182	7A	NA		NA			DISAGREE
RAC875_c9715_679	Codominant	0.708861	0.653465	AGAINST	SOISSONS	5B	42.94	Excalibur_c60683_908	Tdurum_contig84745_267	7B			7B			DISAGREE
Ex_c6682_381	Dominant_hets_with_0	0.186847	0.813679	FOR	SOISSONS	5B	42.94	Excalibur_c60683_908	Tdurum_contig84745_267	7D			7D			DISAGREE
Tdurum_contig50984_599	Codominant	0.361664	0.752965	AGAINST	SOISSONS	5B	44.47	wsnp_Ku_c14332_22613741	Tdurum_contig48658_1022	7B			7B			DISAGREE
Kukri_c31305_75	Codominant	0.152321	0.834829	AGAINST	SOISSONS	5B	44.47	wsnp_Ku_c14332_22613741	Tdurum_contig48658_1022	7B			7B			DISAGREE
Kukri_rep_c70820_1321	Codominant	0.379373	0.74942	AGAINST	SOISSONS	5B	44.97	Tdurum_contig48658_1022	Kukri_c98694_120	NA			7B	7D	7D	DISAGREE
Tdurum_contig50984_553	Codominant	0.245768	0.800435	AGAINST	SOISSONS	5B	45.47	Tdurum_contig48658_1022	Kukri_c98694_120	7B			7B			DISAGREE
Excalibur_c13774_144	Codominant	0.479819	0.722675	AGAINST	SOISSONS	5B	45.97	Kukri_c98694_120	Tdurum_contig48658_802	7B			7B			DISAGREE
Tdurum_contig10447_561	Codominant	0.500113	0.714186	AGAINST	SOISSONS	5B	45.97	Kukri_c98694_120	Tdurum_contig48658_802	NA			2A	7A	7D	DISAGREE
Kukri_c3430_1837	Dominant_hets_with_0	0.435977	0.732082	FOR	SOISSONS,XI-19	5B	47.98	Jagger_c505_141	BS00079914_51	5D			5D			DISAGREE
Kukri_c89764_273	Dominant_hets_with_0	0.564541	0.693997	FOR	SOISSONS,XI-19	5B	47.98	Jagger_c505_141	BS00079914_51	5D			5D			DISAGREE
BobWhite_c9268_277	Dominant_hets_with_0	0.773384	0.635873	AGAINST	SOISSONS	5B	52.01	wsnp_BE443187B_Ta_2_1	wsnp_Ex_rep_c75281_72691359	NA			7B			DISAGREE
BS00040123_51	Codominant	2.75453	0.273616	AGAINST	ROBIGUS	5B	52.01	wsnp_BE443187B_Ta_2_1	wsnp_Ex_rep_c75281_72691359	7B			7B			DISAGREE
RAC875_c103396_446	Codominant	1.19729	0.532908	AGAINST	BROMPTON,XI-19	5B	59.64	Ra_c44756_929	BS00063785_51	5D			5D			DISAGREE
RAC875_c43191_473	Dominant_hets_with_2	1.24972	0.519443	AGAINST	XI-19	5B	61.66	wsnp_Ex_c6548_11355524	RAC875_c44756_381	NA			6D			DISAGREE
BobWhite_c11480_1370	Codominant	1.78763	0.413142	AGAINST	ROBIGUS	5B	61.66	wsnp_Ex_c6548_11355524	RAC875_c44756_381	NA			7B			DISAGREE
Kukri_c39759_102	Codominant	1.82515	0.407002	AGAINST	ROBIGUS	5B	61.66	wsnp_Ex_c6548_11355524	RAC875_c44756_381	7B			7B			DISAGREE
BS00059061_51	Codominant	1.4807	0.472931	AGAINST	ROBIGUS	5B	61.66	wsnp_Ex_c6548_11355524	RAC875_c44756_381	7B			7B			DISAGREE
BS00024065_51	Codominant	1.4807	0.472931	AGAINST	ROBIGUS	5B	61.66	wsnp_Ex_c6548_11355524	RAC875_c44756_381	7B			7B			DISAGREE
Tdurum_contig64387_859	Codominant	1.4807	0.472931	AGAINST	ROBIGUS	5B	61.66	wsnp_Ex_c6548_11355524	RAC875_c44756_381	7B			7B			DISAGREE
tplb0037m09_1556	Dominant_hets_with_0	0.492311	0.717389	FOR	HEREWARD	5B	61.66	wsnp_Ex_c6548_11355524	RAC875_c44756_381	7A	7D		7D			DISAGREE
Tdurum_contig28176_55	Codominant	1.4807	0.472931	AGAINST	ROBIGUS	5B	61.66	wsnp_Ex_c6548_11355524	RAC875_c44756_381	7B			NA			DISAGREE
BobWhite_c41328_265	Codominant	1.4807	0.472931	AGAINST	ROBIGUS	5B	61.66	wsnp_Ex_c6548_11355524	RAC875_c44756_381	7B			NA			DISAGREE
Excalibur_rep_c111660_89	Codominant	1.5151	0.465294	AGAINST	ROBIGUS	5B	61.66	wsnp_Ex_c6548_11355524	RAC875_c44756_381	7B			NA			DISAGREE
Tdurum_contig47605_1362	Codominant	0.757999	0.638218	AGAINST	ROBIGUS	5B	66.38	BS00001101_51	BobWhite_c47103_205	NA			7B			DISAGREE
RAC875_c30453_93	Codominant	1.20266	0.531041	AGAINST	ROBIGUS	5B	68.39	wsnp_Ex_c10674_17400603	BS00067152_51	NA			7B			DISAGREE
wsnp_RFL_Contig4753_5709032	Codominant	0.783127	0.632945	AGAINST	ROBIGUS	5B	68.39	wsnp_Ex_c10674_17400603	BS00067152_51	NA			7B	7A		DISAGREE
wsnp_Ex_c5270_9324025	Codominant	0.783127	0.632945	AGAINST	ROBIGUS	5B	68.39	wsnp_Ex_c10674_17400603	BS00067152_51	NA			7B			DISAGREE
wsnp_RFL_Contig3405_3533915	Codominant	1.20266	0.531041	AGAINST	ROBIGUS	5B	68.39	wsnp_Ex_c10674_17400603	BS00067152_51	7A			7B	7A		DISAGREE
Excalibur_c16661_122	Codominant	1.20266	0.531041	AGAINST	ROBIGUS	5B	68.39	wsnp_Ex_c10674_17400603	BS00067152_51	7B			7B			DISAGREE
Kukri_c82220_112	Codominant	1.20266	0.531041	AGAINST	ROBIGUS	5B	68.39	wsnp_Ex_c10674_17400603	BS00067152_51	7B			7B			DISAGREE
Ex_c12057_797	Codominant	0.757999	0.638218	AGAINST	ROBIGUS	5B	68.39	wsnp_Ex_c10674_17400603	BS00067152_51	7B			7B			DISAGREE
Ex_c12057_798	Codominant	0.808625	0.624786	AGAINST	ROBIGUS	5B	68.39	wsnp_Ex_c10674_17400603	BS00067152_51	7B			7B			DISAGREE
Ku_c20136_198	Codominant	0.757999	0.638218	AGAINST	ROBIGUS	5B	68.39	wsnp_Ex_c10674_17400603	BS00067152_51	7B			7B	7D		DISAGREE
Excalibur_c8994_1297	Codominant	1.23389	0.523278	AGAINST	ROBIGUS	5B	68.39	wsnp_Ex_c10674_17400603	BS00067152_51	7B			7B			DISAGREE
RAC875_c30453_292	Codominant	1.23389	0.523278	AGAINST	ROBIGUS	5B	68.39	wsnp_Ex_c10674_17400603	BS00067152_51	7B	NA		7B			DISAGREE
BobWhite_c38957_159	Codominant	1.20266	0.531041	AGAINST	ROBIGUS	5B	68.39	wsnp_Ex_c10674_17400603	BS00067152_51	7B			7B	7D		DISAGREE
Kukri_c51296_438	Codominant	0.757999	0.638218	AGAINST	ROBIGUS	5B	68.39	wsnp_Ex_c10674_17400603	BS00067152_51	7B			NA			DISAGREE
Excalibur_c28463_170	Codominant	0.22975	0.806637	FOR	ROBIGUS,SOISSONS,XI-19	5B	71.48	BS00067152_51	BS00094480_51	NA			2B			DISAGREE
wsnp_Ku_c4067_7419106	Codominant	0.0645333	0.895067	FOR	HEREWARD,ROBIGUS	5B	71.48	BS00067152_51	BS00094480_51	NA			7B			DISAGREE
Excalibur_c37777_303	Dominant_hets_with_0	3.04132	0.240965	FOR	ROBIGUS	5B	71.48	BS00067152_51	BS00094480_51	4B			4B	1D	1D	DISAGREE
wsnp_Ex_c18800_27681277	Codominant	0.773848	0.635873	FOR	HEREWARD,SOISSONS	5B	75.11	BS00094480_51	Excalibur_c16135_253	7B			NA			DISAGREE
IAAV7544	Codominant	0.00849257	0.962348	FOR	BROMPTON,RIALTO	5B	75.62	Kukri_c33299_519	wsnp_Ex_c54206_57165374	NA			7B			DISAGREE
wsnp_Ex_c33461_41945399	Codominant	0.0908698	0.870948	FOR	HEREWARD,SOISSONS,XI-19	5B	75.62	Kukri_c33299_519	wsnp_Ex_c54206_57165374	NA			7B			DISAGREE
IAAV1468	Codominant	0.0908698	0.870948	FOR	HEREWARD,SOISSONS,XI-19	5B	75.62	Kukri_c33299_519	wsnp_Ex_c54206_57165374	NA			7D			DISAGREE
Ra_c9803_939	Codominant	0.0908698	0.870948	FOR	HEREWARD,SOISSONS,XI-19	5B	75.62	Kukri_c33299_519	wsnp_Ex_c54206_57165374	NA			7B			DISAGREE
BS00003494_51	Codominant	0.110823	0.864611	FOR	HEREWARD,SOISSONS,XI-19	5B	75.62	Kukri_c33299_519	wsnp_Ex_c54206_57165374	7A			7A			DISAGREE
BS00022542_51	Codominant	0.0623377	0.897288	FOR	HEREWARD,SOISSONS,XI-19	5B	75.62	Kukri_c33299_519	wsnp_Ex_c54206_57165374	7A	NA		7B			DISAGREE
BS00108573_51	Codominant	0.0314301	0.926435	FOR	HEREWARD,SOISSONS,XI-19	5B	75.62	Kukri_c33299_519	wsnp_Ex_c54206_57165374	7B			7B			DISAGREE
BS00092630_51	Codominant	0.0623377	0.897288	FOR	HEREWARD,SOISSONS,XI-19	5B	75.62	Kukri_c33299_519	wsnp_Ex_c54206_57165374	7B	7A		7B	7A		DISAGREE
BS00060341_51	Codominant	0.110823	0.864611	FOR	HEREWARD,SOISSONS,XI-19	5B	75.62	Kukri_c33299_519	wsnp_Ex_c54206_57165374	7B			7B			DISAGREE
Tdurum_contig93081_162	Codominant	0.0314301	0.926435	FOR	HEREWARD,SOISSONS,XI-19	5B	75.62	Kukri_c33299_519	wsnp_Ex_c54206_57165374	7B			7B			DISAGREE
wsnp_BE498323B_Ta_2_1	Codominant	0.0908698	0.870948	FOR	HEREWARD,SOISSONS,XI-19	5B	75.62	Kukri_c33299_519	wsnp_Ex_c54206_57165374	7B			7B			DISAGREE
wsnp_Ex_c43096_49510017	Codominant	0.0623377	0.897288	FOR	HEREWARD,SOISSONS,XI-19	5B	75.62	Kukri_c33299_519	wsnp_Ex_c54206_57165374	NA			7B			DISAGREE
wsnp_Ku_c10355_17149304	Codominant	1.28374	0.514336	FOR	HEREWARD,SOISSONS,XI-19	5B	80.7	BobWhite_c14323_288	IAAV7267	NA			7B			DISAGREE
wsnp_BQ171683B_Ta_2_1	Codominant	0.542919	0.701169	FOR	HEREWARD,SOISSONS,XI-19	5B	80.7	BobWhite_c14323_288	IAAV7267	7B			7B			DISAGREE
RAC875_c4828_268	Dominant_hets_with_0	0.0979782	0.866702	FOR	ROBIGUS	5B	82.21	wsnp_CAP12_c2547_1227972	IAAV1706	3B			3B			DISAGREE
IAAV338	Dominant_hets_with_0	0.0979782	0.866702	FOR	ROBIGUS	5B	82.21	wsnp_CAP12_c2547_1227972	IAAV1706	5D			5D			DISAGREE
Tdurum_contig57220_173	Dominant_hets_with_0	0.552514	0.699355	AGAINST	HEREWARD,ROBIGUS,SOISSONS	5B	90.3	BobWhite_c6633_240	BobWhite_c47964_969	7B			7B			DISAGREE
Excalibur_c573_259	Dominant_hets_with_2	0.631776	0.679638	AGAINST	HEREWARD,ROBIGUS,SOISSONS	5B	90.3	BobWhite_c6633_240	BobWhite_c47964_969	7B			7D			DISAGREE
BS00067597_51	Dominant_hets_with_0	25.8802	6.98275e-06	FOR	HEREWARD,ROBIGUS,SOISSONS,XI-19	5B	115.44	Excalibur_c17055_1451	wsnp_Ex_c2264_4243233	1D			1D			DISAGREE
BS00022009_51	Codominant	0.16129	0.829888	FOR	HEREWARD,ROBIGUS,SOISSONS,XI-19	5B	117.48	Excalibur_c17055_1451	wsnp_Ex_c2264_4243233	NA			7B			DISAGREE
wsnp_Ex_c420_831685	Codominant	0.16129	0.829888	FOR	HEREWARD,ROBIGUS,SOISSONS,XI-19	5B	117.48	Excalibur_c17055_1451	wsnp_Ex_c2264_4243233	NA			7B			DISAGREE
wsnp_BF483648B_Ta_2_1	Codominant	0.00653595	0.96753	FOR	HEREWARD,ROBIGUS,SOISSONS,XI-19	5B	117.48	Excalibur_c17055_1451	wsnp_Ex_c2264_4243233	7B			7B			DISAGREE
RAC875_c8890_244	Codominant	0.00653595	0.96753	FOR	HEREWARD,ROBIGUS,SOISSONS,XI-19	5B	117.48	Excalibur_c17055_1451	wsnp_Ex_c2264_4243233	7B			7B			DISAGREE
RAC875_c8890_148	Codominant	0.00653595	0.96753	FOR	HEREWARD,ROBIGUS,SOISSONS,XI-19	5B	117.48	Excalibur_c17055_1451	wsnp_Ex_c2264_4243233	7B			7B			DISAGREE
BS00074919_51	Codominant	0.025974	0.931859	AGAINST	HEREWARD,ROBIGUS,SOISSONS,XI-19	5B	117.48	Excalibur_c17055_1451	wsnp_Ex_c2264_4243233	7B			7B			DISAGREE
BobWhite_c3564_81	Codominant	0.16129	0.829888	FOR	HEREWARD,ROBIGUS,SOISSONS,XI-19	5B	117.48	Excalibur_c17055_1451	wsnp_Ex_c2264_4243233	7B			7B			DISAGREE
Kukri_c16907_390	Codominant	0.649351	0.673816	FOR	HEREWARD,ROBIGUS,SOISSONS,XI-19	5B	119	wsnp_Ex_c2264_4243233	RAC875_c21299_256	NA			7B			DISAGREE
Excalibur_c451_1290	Codominant	0.649351	0.673816	FOR	HEREWARD,ROBIGUS,SOISSONS,XI-19	5B	119	wsnp_Ex_c2264_4243233	RAC875_c21299_256	7B			7B	7D		DISAGREE
Excalibur_rep_c111629_239	Codominant	0.649351	0.673816	FOR	HEREWARD,ROBIGUS,SOISSONS,XI-19	5B	119	wsnp_Ex_c2264_4243233	RAC875_c21299_256	7B			7B			DISAGREE
wsnp_Ex_c15458_23737002	Codominant	0.00162602	0.981787	AGAINST	HEREWARD,ROBIGUS,SOISSONS,XI-19	5B	119	wsnp_Ex_c2264_4243233	RAC875_c21299_256	7B			7B			DISAGREE
BS00089181_51	Codominant	0.649351	0.673816	FOR	HEREWARD,ROBIGUS,SOISSONS,XI-19	5B	119	wsnp_Ex_c2264_4243233	RAC875_c21299_256	7B			7D			DISAGREE
wsnp_Ex_c54863_57586730	Codominant	0.0584416	0.901015	FOR	HEREWARD,ROBIGUS,SOISSONS,XI-19	5B	120.53	Ex_c2264_817	wsnp_JD_rep_c63083_40243538	NA			7A			DISAGREE
Ex_c54863_29	Codominant	0.0584416	0.901015	FOR	HEREWARD,ROBIGUS,SOISSONS,XI-19	5B	120.53	Ex_c2264_817	wsnp_JD_rep_c63083_40243538	NA			7B			DISAGREE
wsnp_Ex_rep_c102707_87814407	Codominant	0.0258065	0.931859	AGAINST	HEREWARD,ROBIGUS,SOISSONS,XI-19	5B	120.53	Ex_c2264_817	wsnp_JD_rep_c63083_40243538	NA			7B			DISAGREE
RAC875_c13696_1384	Codominant	0.0403877	0.916481	AGAINST	HEREWARD,ROBIGUS,SOISSONS,XI-19	5B	120.53	Ex_c2264_817	wsnp_JD_rep_c63083_40243538	NA			7B	7D	7A	DISAGREE
wsnp_Ex_c54863_57588264	Codominant	0.0258065	0.931859	AGAINST	HEREWARD,ROBIGUS,SOISSONS,XI-19	5B	120.53	Ex_c2264_817	wsnp_JD_rep_c63083_40243538	NA			7B	7D		DISAGREE
wsnp_Ex_c14979_23133600	Codominant	0.0258065	0.931859	AGAINST	HEREWARD,ROBIGUS,SOISSONS,XI-19	5B	120.53	Ex_c2264_817	wsnp_JD_rep_c63083_40243538	NA			7B			DISAGREE
wsnp_CAP11_rep_c4027_1902057	Codominant	0.0584416	0.901015	FOR	HEREWARD,ROBIGUS,SOISSONS,XI-19	5B	120.53	Ex_c2264_817	wsnp_JD_rep_c63083_40243538	NA			7B			DISAGREE
TA002522_0755	Codominant	0.02589	0.931859	AGAINST	HEREWARD,ROBIGUS,SOISSONS,XI-19	5B	120.53	Ex_c2264_817	wsnp_JD_rep_c63083_40243538	NA			7A	7D		DISAGREE
BS00003760_51	Codominant	0.0258065	0.931859	AGAINST	HEREWARD,ROBIGUS,SOISSONS,XI-19	5B	120.53	Ex_c2264_817	wsnp_JD_rep_c63083_40243538	4A			4A			DISAGREE
Ku_c28853_1518	Codominant	0.469919	0.724676	FOR	HEREWARD,ROBIGUS,SOISSONS,XI-19	5B	120.53	Ex_c2264_817	wsnp_JD_rep_c63083_40243538	7A			7B	7D	7A	DISAGREE
wsnp_Ex_c11003_17857759	Codominant	0.0146819	0.952432	FOR	HEREWARD,ROBIGUS,SOISSONS,XI-19	5B	120.53	Ex_c2264_817	wsnp_JD_rep_c63083_40243538	7B			7B			DISAGREE
wsnp_Ex_c11003_17857272	Codominant	0.0146819	0.952432	FOR	HEREWARD,ROBIGUS,SOISSONS,XI-19	5B	120.53	Ex_c2264_817	wsnp_JD_rep_c63083_40243538	7B			7B			DISAGREE
wsnp_Ex_c53725_56865973	Codominant	0.0258065	0.931859	AGAINST	HEREWARD,ROBIGUS,SOISSONS,XI-19	5B	120.53	Ex_c2264_817	wsnp_JD_rep_c63083_40243538	7B			7B			DISAGREE
BobWhite_c3269_191	Codominant	0.0258065	0.931859	AGAINST	HEREWARD,ROBIGUS,SOISSONS,XI-19	5B	120.53	Ex_c2264_817	wsnp_JD_rep_c63083_40243538	7B			7B			DISAGREE
wsnp_Ex_c14979_23133851	Codominant	0.0584416	0.901015	FOR	HEREWARD,ROBIGUS,SOISSONS,XI-19	5B	120.53	Ex_c2264_817	wsnp_JD_rep_c63083_40243538	7B			7B			DISAGREE
BobWhite_c3269_141	Codominant	0.0146819	0.952432	FOR	HEREWARD,ROBIGUS,SOISSONS,XI-19	5B	120.53	Ex_c2264_817	wsnp_JD_rep_c63083_40243538	7B			7B			DISAGREE
BS00075870_51	Codominant	0.0146819	0.952432	FOR	HEREWARD,ROBIGUS,SOISSONS,XI-19	5B	120.53	Ex_c2264_817	wsnp_JD_rep_c63083_40243538	7B			7B			DISAGREE
JD_c3269_342	Codominant	0.0260586	0.931859	FOR	HEREWARD,ROBIGUS,SOISSONS,XI-19	5B	120.53	Ex_c2264_817	wsnp_JD_rep_c63083_40243538	7B			7B			DISAGREE
Kukri_c99107_143	Codominant	0.0146819	0.952432	FOR	HEREWARD,ROBIGUS,SOISSONS,XI-19	5B	120.53	Ex_c2264_817	wsnp_JD_rep_c63083_40243538	7B			7B			DISAGREE
RAC875_c3229_165	Codominant	0.0258065	0.931859	AGAINST	HEREWARD,ROBIGUS,SOISSONS,XI-19	5B	120.53	Ex_c2264_817	wsnp_JD_rep_c63083_40243538	7B			7B			DISAGREE
Kukri_c20611_293	Codominant	0.02589	0.931859	AGAINST	HEREWARD,ROBIGUS,SOISSONS,XI-19	5B	120.53	Ex_c2264_817	wsnp_JD_rep_c63083_40243538	7B			7B			DISAGREE
BobWhite_c16489_327	Codominant	0.0145867	0.952432	FOR	HEREWARD,ROBIGUS,SOISSONS,XI-19	5B	120.53	Ex_c2264_817	wsnp_JD_rep_c63083_40243538	7B			7B			DISAGREE
Tdurum_contig56342_259	Codominant	0.471452	0.724676	FOR	HEREWARD,ROBIGUS,SOISSONS,XI-19	5B	120.53	Ex_c2264_817	wsnp_JD_rep_c63083_40243538	7B			7B			DISAGREE
Tdurum_contig56342_134	Codominant	0.471452	0.724676	FOR	HEREWARD,ROBIGUS,SOISSONS,XI-19	5B	120.53	Ex_c2264_817	wsnp_JD_rep_c63083_40243538	7B			7B			DISAGREE
Excalibur_rep_c66583_1595	Codominant	0.0403877	0.916481	AGAINST	HEREWARD,ROBIGUS,SOISSONS,XI-19	5B	120.53	Ex_c2264_817	wsnp_JD_rep_c63083_40243538	7B			7B			DISAGREE
RAC875_c45839_105	Codominant	0.0146819	0.952432	FOR	HEREWARD,ROBIGUS,SOISSONS,XI-19	5B	120.53	Ex_c2264_817	wsnp_JD_rep_c63083_40243538	7B			7B			DISAGREE
Excalibur_c41452_997	Codominant	0.0146819	0.952432	FOR	HEREWARD,ROBIGUS,SOISSONS,XI-19	5B	120.53	Ex_c2264_817	wsnp_JD_rep_c63083_40243538	7B			7B			DISAGREE
IAAV1915	Codominant	0.364668	0.752965	FOR	HEREWARD,ROBIGUS,SOISSONS,XI-19	5B	120.53	Ex_c2264_817	wsnp_JD_rep_c63083_40243538	7B			7B			DISAGREE
wsnp_Ex_c38711_46173464	Codominant	0.0144928	0.952432	AGAINST	HEREWARD,ROBIGUS,SOISSONS,XI-19	5B	120.53	Ex_c2264_817	wsnp_JD_rep_c63083_40243538	7B			7B			DISAGREE
RAC875_c114725_69	Codominant	0.0406504	0.916481	FOR	HEREWARD,ROBIGUS,SOISSONS,XI-19	5B	120.53	Ex_c2264_817	wsnp_JD_rep_c63083_40243538	7B	7D		7B			DISAGREE
BS00010557_51	Codominant	0.0261438	0.931859	FOR	HEREWARD,ROBIGUS,SOISSONS,XI-19	5B	120.53	Ex_c2264_817	wsnp_JD_rep_c63083_40243538	7B			7B			DISAGREE
wsnp_Ex_rep_c109138_92064554	Codominant	0.0584416	0.901015	FOR	HEREWARD,ROBIGUS,SOISSONS,XI-19	5B	120.53	Ex_c2264_817	wsnp_JD_rep_c63083_40243538	7B			7B			DISAGREE
wsnp_Ku_rep_c68953_68153061	Codominant	0.0403877	0.916481	AGAINST	HEREWARD,ROBIGUS,SOISSONS,XI-19	5B	120.53	Ex_c2264_817	wsnp_JD_rep_c63083_40243538	7B			7D			DISAGREE
RAC875_c27149_1331	Codominant	0.0584416	0.901015	FOR	HEREWARD,ROBIGUS,SOISSONS,XI-19	5B	120.53	Ex_c2264_817	wsnp_JD_rep_c63083_40243538	7D	NA		7D	7A		DISAGREE
BobWhite_c13156_773	Codominant	0.0258065	0.931859	AGAINST	HEREWARD,ROBIGUS,SOISSONS,XI-19	5B	120.53	Ex_c2264_817	wsnp_JD_rep_c63083_40243538	7D			7D			DISAGREE
BS00003830_51	Codominant	0.0258065	0.931859	AGAINST	HEREWARD,ROBIGUS,SOISSONS,XI-19	5B	120.53	Ex_c2264_817	wsnp_JD_rep_c63083_40243538	7D			7D			DISAGREE
wsnp_RFL_Contig2766_2515703	Codominant	0.0258065	0.931859	AGAINST	HEREWARD,ROBIGUS,SOISSONS,XI-19	5B	120.53	Ex_c2264_817	wsnp_JD_rep_c63083_40243538	7A			NA			DISAGREE
wsnp_Ku_c10572_17445600	Codominant	0.16129	0.829888	FOR	HEREWARD,ROBIGUS,SOISSONS,XI-19	5B	120.53	Ex_c2264_817	wsnp_JD_rep_c63083_40243538	7B			NA			DISAGREE
RAC875_c32843_265	Codominant	0.0258065	0.931859	AGAINST	HEREWARD,ROBIGUS,SOISSONS,XI-19	5B	120.53	Ex_c2264_817	wsnp_JD_rep_c63083_40243538	NA			7B			DISAGREE
Excalibur_c10902_1264a	Dominant_hets_with_0	11.5091	0.00702378	FOR	SOISSONS,XI-19	5B	138.43	tplb0027f13_1493	Kukri_c17396_2448	NA			7B			DISAGREE
TA005272_0214	Codominant	0.72549	0.648082	AGAINST	SOISSONS,XI-19	5B	138.93	Kukri_c17396_2448	Ra_c10633_2155	NA			6B			DISAGREE
Tdurum_contig28186_190	Dominant_hets_with_0	0.000518403	0.990686	FOR	ROBIGUS,SOISSONS	5B	145.08	wsnp_Ex_c54092_57099525	wsnp_Ex_c44737_50715462	4A			1B	4A	4A	DISAGREE
wsnp_Ku_rep_c68797_67943795	Dominant_hets_with_2	0.149819	0.836189	FOR	ROBIGUS,SOISSONS	5B	145.08	wsnp_Ex_c54092_57099525	wsnp_Ex_c44737_50715462	5D			5D			DISAGREE
BobWhite_c9070_287	Dominant_hets_with_0	0.624084	0.682746	FOR	SOISSONS	5B	148.59	BobWhite_c34759_227	Excalibur_c23304_353	NA			5D			DISAGREE
D_contig08129_415	Dominant_hets_with_0	0.304155	0.769252	FOR	SOISSONS	5B	158.71	Excalibur_c83953_190	Tdurum_contig29319_475	NA			5D			DISAGREE
D_GB5Y7FA02HL2W2_50	Dominant_hets_with_2	3.47145	0.203004	FOR	SOISSONS	5B	158.71	Excalibur_c83953_190	Tdurum_contig29319_475	5D			5D			DISAGREE
IAAV2542a	Dominant_hets_with_0	0.958528	0.591134	AGAINST	SOISSONS,XI-19	5B	158.71	Excalibur_c83953_190	Tdurum_contig29319_475	5D			5D			DISAGREE
Excalibur_rep_c73156_287	Dominant_hets_with_2	0.4499	0.729124	FOR	SOISSONS	5B	158.71	Excalibur_c83953_190	Tdurum_contig29319_475	5D			5D	5D		DISAGREE
RAC875_c47435_241	Dominant_hets_with_2	0.958528	0.591134	AGAINST	SOISSONS,XI-19	5B	158.71	Excalibur_c83953_190	Tdurum_contig29319_475	5A			NA			DISAGREE
RAC875_c67549_101	Dominant_hets_with_2	0.187144	0.813679	AGAINST	SOISSONS,XI-19	5B	158.71	Excalibur_c83953_190	Tdurum_contig29319_475	NA			5D			DISAGREE
BS00038994_51	Codominant	1.09718	0.554807	AGAINST	XI-19	5B	178.87	BS00067744_51	GENE_2689_215	5D			5A			DISAGREE
RAC875_c28667_516	Dominant_hets_with_0	0.4499	0.729124	FOR	XI-19	5B	227.12	tplb0045g14_708	Kukri_c82145_51	5D			5D			DISAGREE
Tdurum_contig14490_593	Codominant	0.0337553	0.922886	FOR	ROBIGUS,XI-19	5B	254.37	RAC875_c45135_184	Kukri_c40099_249	5A			5A			DISAGREE
Kukri_c4594_825	Dominant_hets_with_0	2.36547	0.32452	AGAINST	HEREWARD,RIALTO,ROBIGUS,XI-19	5B	311.58	Tdurum_contig97942_51	BobWhite_c11811_327	4A			4A			DISAGREE
Excalibur_c7592_857	Dominant_hets_with_2	3.81271	0.177456	AGAINST	SOISSONS	5D	16.57	RAC875_c27505_129	Kukri_rep_c73094_348	NA	NA		5A	4A	4A	DISAGREE
BobWhite_c1372_133	Codominant	1.37089	0.495494	FOR	SOISSONS	5D	38.25	BS00108733_51	RAC875_c3925_973	5B			5B			DISAGREE
RAC875_c24916_223	Dominant_hets_with_0	5.90291	0.0749847	AGAINST	SOISSONS	5D	202.58	BobWhite_c4187_931	CAP7_c3364_401	5B	4A		5B	4A		DISAGREE
BS00010922_51	Dominant_hets_with_2	0.18818	0.813119	FOR	BROMPTON,HEREWARD,RIALTO,SOISSONS	6A	52.44	Excalibur_c49745_338	Excalibur_c5442_1691	6D			2B			DISAGREE
BS00082893_51	Dominant_hets_with_2	4.67859	0.122263	AGAINST	ALCHEMY,CLAIRE	6A	52.44	Excalibur_c49745_338	Excalibur_c5442_1691	6B			6B			DISAGREE
BS00016587_51	Dominant_hets_with_2	1.83981	0.405987	AGAINST	HEREWARD	6A	55.01	BS00025084_51	BS00011010_51	6D			6D			DISAGREE
Kukri_rep_c97145_758	Codominant	12.7095	0.0040564	AGAINST	ROBIGUS,SOISSONS	6A	56.51	Tdurum_contig13287_203	BobWhite_c36070_89	NA			5A	5A	7B	DISAGREE
Kukri_rep_c68415_936	Dominant_hets_with_2	22.2259	4.31783e-05	FOR	CLAIRE,ROBIGUS,SOISSONS	6A	58.03	RAC875_c53520_103	tplb0024k14_1812	6D			6B			DISAGREE
GENE_3775_326	Dominant_hets_with_2	1.69362	0.430401	FOR	BROMPTON,RIALTO,ROBIGUS,XI-19	6A	63.59	BS00009584_51	BS00093145_51	6D			6D			DISAGREE
D_contig18279_122	Dominant_hets_with_2	4.41702	0.136969	FOR	SOISSONS	6A	80.28	Kukri_c100884_175	Kukri_c35661_63	5D			5D			DISAGREE
BobWhite_rep_c65669_295	Dominant_hets_with_2	0.0720961	0.886302	AGAINST	SOISSONS	6A	80.28	Kukri_c100884_175	Kukri_c35661_63	6B			6D			DISAGREE
Excalibur_c13572_1025	Dominant_hets_with_2	4.2926	0.144422	AGAINST	SOISSONS	6A	81.29	wsnp_Ku_rep_c68790_67933679	Tdurum_contig42729_433	NA			6D			DISAGREE
Kukri_c6364_578	Dominant_hets_with_0	4.80093	0.115572	AGAINST	BROMPTON	6A	84.65	wsnp_Ex_c31149_39976103	Kukri_c29110_360	NA			6D			DISAGREE
BS00067203_51	Dominant_hets_with_0	0.313634	0.769252	FOR	ALCHEMY,CLAIRE,ROBIGUS	6A	84.65	wsnp_Ex_c31149_39976103	Kukri_c29110_360	NA			3A			DISAGREE
BobWhite_c17521_123	Dominant_null(hets_with_0)	10.8511	0.00947464	FOR	ROBIGUS	6A	84.65	wsnp_Ex_c31149_39976103	Kukri_c29110_360	NA			7A			DISAGREE
Kukri_c54653_295	Dominant_hets_with_0	4.80093	0.115572	AGAINST	BROMPTON	6A	84.65	wsnp_Ex_c31149_39976103	Kukri_c29110_360	2A			2A			DISAGREE
Excalibur_c61073_128	Dominant_hets_with_0	19.7123	0.000149493	AGAINST	BROMPTON,CLAIRE	6A	84.65	wsnp_Ex_c31149_39976103	Kukri_c29110_360	3B			3B	2B	2B	DISAGREE
BS00009514_51a	Codominant	6.27097	0.0658631	FOR	ROBIGUS,SOISSONS	6A	84.65	wsnp_Ex_c31149_39976103	Kukri_c29110_360	NA			6D			DISAGREE
RAC875_c38876_642	Dominant_hets_with_2	2.17752	0.348904	AGAINST	BROMPTON	6A	88.28	Kukri_c29110_360	wsnp_Ex_c15378_23639387	NA			6D			DISAGREE
D_contig22986_233	Codominant	5.82524	0.0772144	AGAINST	BROMPTON,ROBIGUS,SOISSONS,XI-19	6A	92.81	BS00105466_51	Jagger_c2853_75	6D			6D	6D		DISAGREE
BS00068092_51	Dominant_hets_with_2	11.6356	0.00669385	FOR	ALCHEMY,ROBIGUS,SOISSONS	6A	107.45	Tdurum_contig48870_249	Excalibur_c6057_281	3D			5B	3A		DISAGREE
Jagger_c3477_441	Dominant_hets_with_2	1.67227	0.434656	FOR	ALCHEMY,ROBIGUS,SOISSONS	6A	113.03	BS00070169_51	GENE_3854_620	NA			6D			DISAGREE
RAC875_c12015_576	Dominant_hets_with_0	0.561431	0.694852	AGAINST	BROMPTON,HEREWARD,RIALTO,XI-19	6A	113.03	BS00070169_51	GENE_3854_620	6B	2D		6B	2D		DISAGREE
Kukri_c23046_253	Dominant_hets_with_0	7.72722	0.0356616	AGAINST	BROMPTON,HEREWARD,RIALTO	6A	113.03	BS00070169_51	GENE_3854_620	6D	NA		6D	6D	6D	DISAGREE
Kukri_c7508_776	Dominant_hets_with_2	4.48367	0.132973	FOR	ROBIGUS,SOISSONS	6A	119.86	wsnp_Ex_c12141_19415226	tplb0052b07_577	3A			3A			DISAGREE
BS00062642_51	Dominant_hets_with_2	0.552514	0.699355	AGAINST	HEREWARD,RIALTO,XI-19	6A	122.89	Excalibur_c30324_564	IAAV5188	NA			2A	2B	4B	DISAGREE
BS00066207_51	Dominant_hets_with_0	0.508827	0.711059	AGAINST	HEREWARD,RIALTO,XI-19	6A	123.9	Ra_c12239_504	wsnp_BG262421A_Ta_2_2	6D			6D			DISAGREE
BobWhite_c27216_137	Dominant_hets_with_2	0.972006	0.586009	FOR	CLAIRE,HEREWARD,RIALTO,XI-19	6A	124.4	wsnp_BG262421A_Ta_2_2	Excalibur_rep_c74650_187	6D			6B			DISAGREE
BS00010933_51	Dominant_hets_unclear	3.17522	0.226738	FOR	HEREWARD,RIALTO,XI-19	6A	124.9	wsnp_BG262421A_Ta_2_2	Excalibur_rep_c74650_187	1B			4B	4B	5B	DISAGREE
Ku_c586_811	Dominant_hets_with_2	0.112908	0.862366	AGAINST	HEREWARD,RIALTO,XI-19	6A	124.9	wsnp_BG262421A_Ta_2_2	Excalibur_rep_c74650_187	6D			NA			DISAGREE
BS00064524_51	Dominant_hets_with_0	0.498186	0.714186	AGAINST	HEREWARD,XI-19	6A	142.04	Tdurum_contig78006_158	wsnp_Ku_c27273_37219950	NA			1D			DISAGREE
Kukri_c62719_188	Dominant_hets_with_0	2.17752	0.348904	AGAINST	XI-19	6A	204.98	TA001855_0472	BS00062771_51	5B			5B			DISAGREE
GENE_4005_179	Codominant	1.6051	0.446668	AGAINST	XI-19	6A	208.07	BS00062771_51	RFL_Contig5037_560	NA			6D			DISAGREE
wsnp_Ku_c1075_2160065	Codominant	1.6051	0.446668	AGAINST	XI-19	6A	208.07	BS00062771_51	RFL_Contig5037_560	4D			5B			DISAGREE
Kukri_rep_c69713_363	Codominant	1.6051	0.446668	AGAINST	XI-19	6A	208.07	BS00062771_51	RFL_Contig5037_560	6B	NA	NA	6B	6D		DISAGREE
RAC875_rep_c113731_95	Dominant_hets_with_0	0.0268829	0.931733	AGAINST	HEREWARD	6A	217.29	BS00021965_51	BS00099074_51	NA			1B	4B	5B	DISAGREE
Kukri_rep_c71108_3838	Dominant_hets_with_2	0.972006	0.586009	FOR	CLAIRE,HEREWARD,ROBIGUS,XI-19	6A	217.79	BS00099074_51	Kukri_rep_c70063_663	6B			6D			DISAGREE
TA004471_1240	Dominant_null(hets_with_0)	2.12017	0.357181	FOR	HEREWARD,RIALTO,SOISSONS	6A	284.5	RAC875_c8254_657	wsnp_BF483091A_Ta_2_5	NA			1D			DISAGREE
Ex_c6258_1094a	Codominant	0.00849257	0.962348	AGAINST	BROMPTON,SOISSONS	6A	284.5	RAC875_c8254_657	wsnp_BF483091A_Ta_2_5	NA			6B			DISAGREE
BobWhite_c16842_457	Dominant_hets_with_0	65.0258	2.71343e-13	FOR	XI-19	6A	284.5	RAC875_c8254_657	wsnp_BF483091A_Ta_2_5	6B			6B			DISAGREE
BS00075803_51	Dominant_hets_with_0	2.54366	0.298703	AGAINST	XI-19	6A	284.5	RAC875_c8254_657	wsnp_BF483091A_Ta_2_5	6B			6D			DISAGREE
BS00065028_51	Dominant_hets_with_2	7.61441	0.0373917	FOR	HEREWARD,RIALTO,SOISSONS	6A	284.5	RAC875_c8254_657	wsnp_BF483091A_Ta_2_5	6B			6D			DISAGREE
wsnp_Ku_c4603_8305972	Dominant_hets_unclear	6.49656	0.059447	AGAINST	SOISSONS	6A	284.5	RAC875_c8254_657	wsnp_BF483091A_Ta_2_5	6D			6D			DISAGREE
RAC875_c8254_594	Dominant_hets_with_0	64.5977	3.31616e-13	FOR	RIALTO,XI-19	6A	284.5	RAC875_c8254_657	wsnp_BF483091A_Ta_2_5	6D			6D			DISAGREE
BS00065828_51	Dominant_hets_with_0	4.80093	0.115572	AGAINST	XI-19	6A	284.5	RAC875_c8254_657	wsnp_BF483091A_Ta_2_5	6D			6D			DISAGREE
BS00011192_51	Dominant_hets_with_2	0.871436	0.611657	FOR	BROMPTON,SOISSONS	6A	284.5	RAC875_c8254_657	wsnp_BF483091A_Ta_2_5	6D			6D			DISAGREE
D_contig04313_517a	Dominant_null(hets_with_0)	0.871436	0.611657	FOR	BROMPTON,SOISSONS	6A	284.5	RAC875_c8254_657	wsnp_BF483091A_Ta_2_5	6D			6D			DISAGREE
BS00004374_51	Dominant_hets_with_0	0.324002	0.763657	FOR	SOISSONS,XI-19	6A	284.5	RAC875_c8254_657	wsnp_BF483091A_Ta_2_5	6D			6D			DISAGREE
Excalibur_c95213_449	Dominant_hets_unclear	1.53055	0.462395	AGAINST	XI-19	6A	284.5	RAC875_c8254_657	wsnp_BF483091A_Ta_2_5	6D			6D			DISAGREE
Kukri_c57756_370	Codominant	8.03987	0.0324195	AGAINST	BROMPTON,HEREWARD,RIALTO,SOISSONS	6A	284.5	RAC875_c8254_657	wsnp_BF483091A_Ta_2_5	6D			NA			DISAGREE
GENE_4222_1080	Dominant_null(hets_with_2)	0.116641	0.85818	AGAINST	SOISSONS,XI-19	6A	284.5	RAC875_c8254_657	wsnp_BF483091A_Ta_2_5	6D			NA			DISAGREE
GENE_4028_111	Dominant_hets_with_0	1.46822	0.476406	FOR	ALCHEMY,CLAIRE,ROBIGUS	6A	284.5	RAC875_c8254_657	wsnp_BF483091A_Ta_2_5	6D			NA			DISAGREE
Excalibur_c21342_215	Dominant_hets_with_0	20.9396	8.13814e-05	AGAINST	ROBIGUS	6B	69.86	CAP12_c1784_424	Excalibur_c63243_434	6A	6D		6D	6D		DISAGREE
Excalibur_c20285_376	Dominant_hets_with_0	1.53055	0.462395	AGAINST	ROBIGUS	6B	69.86	CAP12_c1784_424	Excalibur_c63243_434	NA			1B			DISAGREE
Kukri_c38982_86	Dominant_hets_with_2	0.0419907	0.914593	FOR	RIALTO,ROBIGUS	6B	101.39	wsnp_JD_c4559_5692668	wsnp_Ex_c5058_8981554	6A			6A	6A	6A	DISAGREE
RAC875_c19429_638	Dominant_hets_with_2	2.17752	0.348904	AGAINST	SOISSONS	6B	159.18	RFL_Contig3644_757	Excalibur_c22998_621	4A			4A	4B		DISAGREE
D_contig27481_125	Dominant_null(hets_with_2)	0.0299637	0.929406	AGAINST	BROMPTON,RIALTO,SOISSONS	6B	159.18	RFL_Contig3644_757	Excalibur_c22998_621	6D			NA			DISAGREE
GENE_0293_154	Codominant	0.000529942	0.990686	AGAINST	ROBIGUS,XI-19	6B	170.78	BobWhite_c28409_462	RAC875_c22539_859	1B	7B		1B	7B		DISAGREE
Kukri_c2769_851	Codominant	7.25202	0.0422164	FOR	BROMPTON,ROBIGUS,SOISSONS,XI-19	6B	174.84	Tdurum_contig76997_664	wsnp_Ex_c24927_34181611	7A			7A			DISAGREE
Excalibur_c11047_1145	Codominant	7.25202	0.0422164	FOR	BROMPTON,ROBIGUS,SOISSONS,XI-19	6B	174.84	Tdurum_contig76997_664	wsnp_Ex_c24927_34181611	7A			7A			DISAGREE
RAC875_c8751_378	Dominant_hets_with_0	10.8511	0.00947464	FOR	BROMPTON	6B	185.6	Excalibur_c10372_1256	JD_c3392_168	NA			6A	6D		DISAGREE
BS00026280_51	Codominant	19.8178	0.000141632	FOR	BROMPTON,ROBIGUS,SOISSONS	6B	186.6	BS00011479_51	RAC875_c60007_199	6A			6A			DISAGREE
wsnp_RFL_Contig2738_2459768	Codominant	11.042	0.00868283	FOR	ROBIGUS,SOISSONS,XI-19	6B	186.6	BS00011479_51	RAC875_c60007_199	6A			6A			DISAGREE
D_GDEEGVY02G334K_74a	Codominant	2.22598	0.342771	FOR	BROMPTON	6B	186.6	BS00011479_51	RAC875_c60007_199	6D			6D			DISAGREE
Excalibur_c96915_247	Dominant_hets_with_2	23.467	2.31129e-05	FOR	XI-19	6B	262.9	Tdurum_contig49927_941	tplb0045b09_1555	NA			2D			DISAGREE
Excalibur_c12835_2524	Dominant_hets_with_2	5.08087	0.103963	AGAINST	SOISSONS,XI-19	6D	215.5	wsnp_BE471213D_Ta_2_1	BS00061126_51	5A			5A			DISAGREE
BS00065020_51	Codominant	0.0662427	0.894602	FOR	ALCHEMY,CLAIRE,ROBIGUS	7A	19.24	BobWhite_rep_c51336_730	BobWhite_c34770_148	3A			3A			DISAGREE
Excalibur_rep_c68458_1536	Codominant	0.0832272	0.878687	AGAINST	ALCHEMY,CLAIRE,ROBIGUS	7A	25.79	BS00068864_51	tplb0022c16_494	7D			7D			DISAGREE
BobWhite_c2260_168	Codominant	2.34416	0.328085	AGAINST	BROMPTON,HEREWARD,RIALTO,XI-19	7A	86.56	BS00048699_51	BobWhite_c40535_218	7D			7D			DISAGREE
Tdurum_contig46954_406	Codominant	5.40594	0.0916973	AGAINST	ALCHEMY,CLAIRE	7A	87.56	BobWhite_c40535_218	BobWhite_c55017_291	4A			4A			DISAGREE
BS00067639_51	Codominant	5.1775	0.0998712	AGAINST	HEREWARD,SOISSONS	7A	118.26	Ku_c12886_1250	BS00022076_51	3A			3A			DISAGREE
BobWhite_c5125_258	Codominant	2.65332	0.284825	FOR	SOISSONS	7A	173.37	BS00021997_51	JD_c42022_319	7D			7D			DISAGREE
Kukri_c33556_235	Dominant_hets_with_2	2.17752	0.348904	AGAINST	SOISSONS	7A	219.29	BS00108184_51	BS00002897_51	NA	NA		4D	2A		DISAGREE
GENE_2677_330	Codominant	33.7067	1.38733e-07	AGAINST	ROBIGUS,SOISSONS	7A	277.7	BS00022202_51	TA006231_0789	7B			7B			DISAGREE
Excalibur_c33199_1430	Codominant	11.2585	0.0078392	AGAINST	SOISSONS	7A	279.22	BS00022202_51	TA006231_0789	NA			4A	5B	7B	DISAGREE
Jagger_c6297_88	Codominant	7.44954	0.0392478	FOR	BROMPTON,RIALTO,XI-19	7A	352.64	Tdurum_contig54832_139	Tdurum_contig43216_852	NA			7B			DISAGREE
Excalibur_c31649_215a	Dominant_hets_with_2	13.5968	0.00267295	FOR	ALCHEMY	7A	382.97	wsnp_Ku_c16022_24798741	RAC875_c6562_745	7D			7D	7B		DISAGREE
Excalibur_c19471_197	Codominant	5.52792	0.087373	AGAINST	BROMPTON	7A	386.06	wsnp_Ku_c3929_7189422	Tdurum_contig77505_779	NA			7D	7D		DISAGREE
BS00022636_51	Codominant	47.037	1.87019e-09	FOR	CLAIRE	7A	386.06	wsnp_Ku_c3929_7189422	Tdurum_contig77505_779	7B			7B			DISAGREE
BobWhite_rep_c49999_538	Codominant	21.2046	7.17913e-05	AGAINST	CLAIRE,HEREWARD,SOISSONS	7A	386.06	wsnp_Ku_c3929_7189422	Tdurum_contig77505_779	7D			7D			DISAGREE
JG_c1426_201	Codominant	6.87619	0.0506141	FOR	BROMPTON,RIALTO	7B	27	BS00081132_51	Excalibur_c29698_76	5B			NA			DISAGREE
Excalibur_c48448_279	Codominant	9.6879	0.0161684	FOR	CLAIRE,HEREWARD,SOISSONS,XI-19	7B	73.93	BobWhite_c14812_828	wsnp_Ex_rep_c107796_91279476	1B			1B			DISAGREE
Tdurum_contig42423_1963	Dominant_hets_with_0	6.17263	0.0680804	FOR	CLAIRE,HEREWARD,SOISSONS,XI-19	7B	73.93	BobWhite_c14812_828	wsnp_Ex_rep_c107796_91279476	1B			1B	5B		DISAGREE
Tdurum_contig14460_561	Codominant	8.664	0.0245933	FOR	CLAIRE,HEREWARD,XI-19	7B	84.25	CAP12_c1039_114	GENE_4507_56	7A			7A			DISAGREE
BobWhite_rep_c51665_281	Codominant	2.72645	0.27753	FOR	XI-19	7B	110.66	Excalibur_rep_c67475_1420	BS00029287_51	NA			7D			DISAGREE
BS00064765_51	Codominant	2.67289	0.283438	FOR	HEREWARD	7B	110.66	Excalibur_rep_c67475_1420	BS00029287_51	7D			7D			DISAGREE
GENE_4746_72	Codominant	0.454138	0.729124	AGAINST	SOISSONS	7B	164.44	Tdurum_contig5360_379	Kukri_c15912_2330	7A			NA			DISAGREE
Ku_c10172_1384a	Dominant_hets_with_2	0.149819	0.836189	FOR	CLAIRE,HEREWARD	7B	194.89	wsnp_Ex_c2365_4431185	RAC875_c54166_317	7A			7A	7D		DISAGREE
Excalibur_rep_c114255_439	Dominant_hets_with_2	1.34837	0.500917	AGAINST	CLAIRE,HEREWARD	7B	194.89	wsnp_Ex_c2365_4431185	RAC875_c54166_317	7D			7D			DISAGREE
BobWhite_c4240_78	Dominant_hets_with_2	1.34837	0.500917	AGAINST	CLAIRE,HEREWARD	7B	194.89	wsnp_Ex_c2365_4431185	RAC875_c54166_317	7D			7D			DISAGREE
Excalibur_c42979_666	Dominant_hets_with_2	0.0876102	0.873023	FOR	CLAIRE,HEREWARD	7B	194.89	wsnp_Ex_c2365_4431185	RAC875_c54166_317	NA			2A			DISAGREE
Excalibur_c33549_95	Dominant_hets_with_0	4.1888	0.151699	AGAINST	CLAIRE,HEREWARD,XI-19	7B	211.86	BS00075300_51	BS00071100_51	NA			3B	3D		DISAGREE
D_F5XZDLF01DRADL_134	Dominant_null(hets_with_2)	4.70451	0.120758	AGAINST	HEREWARD,ROBIGUS,SOISSONS,XI-19	7B	225.24	Excalibur_c1070_2327	Tdurum_contig42586_290	7D			7D			DISAGREE
Excalibur_c51942_75	Codominant	0.154628	0.834305	FOR	ALCHEMY,BROMPTON	7B	227.25	Kukri_c91360_220	RAC875_rep_c118655_110	NA			7A			DISAGREE
Kukri_c26484_763	Dominant_hets_with_2	0.000518403	0.990686	FOR	ALCHEMY,BROMPTON	7B	227.25	Kukri_c91360_220	RAC875_rep_c118655_110	2A			2A			DISAGREE
Ku_c405_1954	Dominant_hets_unclear	0.498186	0.714186	AGAINST	ROBIGUS,SOISSONS	7B	233.61	BobWhite_c2892_211	TA001664_1167	5B			5B	5B	4B	DISAGREE
BS00005062_51	Dominant_hets_with_2	0.958528	0.591134	AGAINST	ALCHEMY,CLAIRE	7B	287.41	RAC875_c14064_308	RAC875_c38693_319	NA			7D			DISAGREE
IAAV4542	Dominant_hets_with_2	4.48367	0.132973	FOR	ALCHEMY,SOISSONS	7B	287.41	RAC875_c14064_308	RAC875_c38693_319	NA			7D			DISAGREE
Kukri_c34272_174	Dominant_hets_with_0	6.98134	0.0480166	AGAINST	CLAIRE,HEREWARD,ROBIGUS,SOISSONS	7B	287.41	RAC875_c14064_308	RAC875_c38693_319	NA			2B			DISAGREE
Tdurum_contig16765_304	Dominant_hets_with_2	0.826705	0.621788	FOR	XI-19	7B	287.41	RAC875_c14064_308	RAC875_c38693_319	4B			4B			DISAGREE
Kukri_c28160_2017	Dominant_hets_with_0	0.00155521	0.982199	AGAINST	BROMPTON,RIALTO,SOISSONS,XI-19	7B	287.41	RAC875_c14064_308	RAC875_c38693_319	7D			7D			DISAGREE
Kukri_c9068_691	Dominant_hets_with_2	0.0876102	0.873023	FOR	HEREWARD,ROBIGUS	7B	287.41	RAC875_c14064_308	RAC875_c38693_319	7D			7D			DISAGREE
CAP12_c3699_80	Dominant_hets_with_0	3.74546	0.182689	FOR	ALCHEMY,SOISSONS	7B	287.41	RAC875_c14064_308	RAC875_c38693_319	2D			NA			DISAGREE
RAC875_c525_748	Dominant_hets_with_2	0.0129601	0.953792	FOR	ALCHEMY,SOISSONS	7B	287.41	RAC875_c14064_308	RAC875_c38693_319	7D			NA			DISAGREE
BS00065338_51	Dominant_hets_with_2	12.4546	0.0045403	AGAINST	CLAIRE,ROBIGUS	7B	287.41	RAC875_c14064_308	RAC875_c38693_319	NA			3A	3A	4A	DISAGREE
Ex_c6861_460a	Codominant	50.9647	2.69497e-10	FOR	ALCHEMY,CLAIRE,SOISSONS	7D	63.26	RAC875_c8842_724	RAC875_c53629_483	7A			7A			DISAGREE
BS00064800_51	Codominant_het_parent	0.506672	0.712051	FOR	BROMPTON,HEREWARD,RIALTO,XI-19	7D	63.26	RAC875_c8842_724	RAC875_c53629_483	NA	NA		3A	4A		DISAGREE
BobWhite_c35334_247	Codominant	2.83544	0.262018	AGAINST	ALCHEMY	7D	218.3	BS00096025_51	JD_c2708_1512	NA			7A			DISAGREE
wsnp_Ex_c5469_9654931	Dominant_null(hets_with_0)	80.4729	1.50587e-16	AGAINST	ROBIGUS,SOISSONS,XI-19	1A	41.01	wsnp_Ex_c64327_63176640	IAAV3168	NA			NA			NA
wsnp_Ex_c5469_9655281	Dominant_null(hets_with_0)	80.4729	1.50587e-16	AGAINST	ROBIGUS,SOISSONS,XI-19	1A	41.01	wsnp_Ex_c64327_63176640	IAAV3168	NA			NA			NA
CAP12_c1979_117	Codominant	4.34668	0.141078	AGAINST	SOISSONS	1A	90.51	BS00073585_51	RAC875_c43643_176	NA			NA			NA
Ra_c105707_788	Codominant	0.0764331	0.882267	FOR	RIALTO,SOISSONS	1A	179.53	Tdurum_contig75762_406	BS00032825_51	NA			NA			NA
Excalibur_c43567_679	Dominant_hets_with_2	0.784759	0.632945	FOR	CLAIRE,HEREWARD,RIALTO	1B	36.39	BS00065053_51	BS00067003_51	NA			NA			NA
Excalibur_c85140_173	Dominant_hets_with_2	14.9036	0.00141378	AGAINST	SOISSONS	1B	36.39	BS00065053_51	BS00067003_51	NA			NA			NA
RAC875_c10387_685a	Dominant_hets_with_2	1.68429	0.432362	FOR	ROBIGUS,SOISSONS	1B	64.89	Ra_c40444_302a	RFL_Contig2852_1839	NA			NA			NA
IAAV2619	Codominant	0.497204	0.714271	FOR	ALCHEMY,CLAIRE,SOISSONS	1B	172.44	IAAV3905	BobWhite_c16005_289	NA			NA			NA
RAC875_c52957_154	Codominant_Ghost	NA	NA	NA	NA	1B	178.03	wsnp_BF485168B_Ta_2_1	CAP12_rep_c5996_109	NA			NA			NA
BS00034012_51	Codominant_Ghost	NA	NA	NA	NA	1B	226.87	BS00067627_51	RFL_Contig2484_1065	NA			NA			NA
BobWhite_c27474_65b	Dominant_hets_with_2	109.218	8.42974e-23	AGAINST	BROMPTON,RIALTO	1B	229.7	RFL_Contig2484_1065	Ku_c1932_1583	NA			NA			NA
Kukri_rep_c116003_106	Dominant_hets_with_0	2.17752	0.348904	AGAINST	XI-19	1B	253.38	BS00067436_51	RAC875_c291_2591	NA			NA			NA
BS00110104_51	Codominant	1.03863	0.570006	AGAINST	XI-19	1B	253.38	BS00067436_51	RAC875_c291_2591	NA			NA			NA
Kukri_c20486_255	Codominant	0.498533	0.714186	FOR	RIALTO	1B	274.6	BS00032077_51	RFL_Contig1823_1044	NA			NA			NA
BS00028476_51	Codominant	0.123901	0.853841	AGAINST	RIALTO,SOISSONS,XI-19	1B	323.82	Kukri_c1259_864	RAC875_c9770_123	NA			NA			NA
RAC875_c76714_77a	Codominant	0.246154	0.800435	AGAINST	BROMPTON,RIALTO,XI-19	1B	351.1	Kukri_c44587_130	wsnp_Ex_c24777_34031473	NA			NA			NA
BS00023034_51	Dominant_hets_with_2	0.561431	0.694852	AGAINST	BROMPTON,RIALTO,ROBIGUS,XI-19	1D	131.34	wsnp_Ex_c6476_11246589	RFL_Contig4906_2733	NA			NA			NA
BS00070583_51a	Dominant_null(hets_with_0)	10.0281	0.013789	FOR	ALCHEMY,HEREWARD,SOISSONS,	1D	131.34	wsnp_Ex_c6476_11246589	RFL_Contig4906_2733	NA			NA			NA
D_contig29746_525	Dominant_null(hets_with_2)	18.046	0.000325696	FOR	ALCHEMY	1D	131.34	wsnp_Ex_c6476_11246589	RFL_Contig4906_2733	NA			NA			NA
GENE_4528_511	Dominant_null(hets_with_2)	11.651	0.00665839	FOR	ALCHEMY	1D	131.34	wsnp_Ex_c6476_11246589	RFL_Contig4906_2733	NA			NA			NA
RAC875_c31791_400	Dominant_hets_with_2	0.0996371	0.866417	FOR	BROMPTON,RIALTO,XI-19	1D	131.34	wsnp_Ex_c6476_11246589	RFL_Contig4906_2733	NA			NA			NA
wsnp_Ex_c323_629461	Dominant_null(hets_with_2)	3.36125	0.209764	AGAINST	HEREWARD	1D	131.34	wsnp_Ex_c6476_11246589	RFL_Contig4906_2733	NA			NA			NA
wsnp_Ex_c323_629581a	Dominant_null(hets_with_0)	3.36125	0.209764	AGAINST	HEREWARD	1D	131.34	wsnp_Ex_c6476_11246589	RFL_Contig4906_2733	NA			NA			NA
RAC875_c16049_89a	Dominant_null(hets_with_2)	0.248937	0.800052	AGAINST	ALCHEMY,CLAIRE,HEREWARD	1D	131.34	wsnp_Ex_c6476_11246589	RFL_Contig4906_2733	NA			NA			NA
Excalibur_c13413_1008	Dominant_hets_with_2	0.313634	0.769252	FOR	ALCHEMY,CLAIRE,ROBIGUS	2A	55.83	RAC875_c31045_882	RAC875_rep_c78744_228	NA			NA			NA
wsnp_Ex_rep_c101526_86881496	Codominant	8.9418	0.0220791	AGAINST	HEREWARD,ROBIGUS	2A	142.77	BS00022641_51	CAP12_rep_c7918_56	NA			NA			NA
RAC875_c35807_1110	Codominant	0.421505	0.738854	AGAINST	HEREWARD,RIALTO	2A	259.39	BS00064055_51	BS00011599_51	NA			NA			NA
Excalibur_c7736_537	Dominant_null(hets_with_2)	0.228616	0.806637	FOR	ROBIGUS,XI-19	2B	69.57	IACX8278	Excalibur_c40567_1893	NA	NA		NA			NA
Tdurum_contig29563_257	Dominant_hets_with_2	0.0388802	0.918112	FOR	RIALTO,ROBIGUS,SOISSONS,XI-19	2B	73.65	BS00074259_51	BS00109268_51	NA			NA			NA
Kukri_c96623_195	Dominant_hets_with_0	0.826705	0.621788	FOR	XI-19	2B	74.15	BS00076982_51a	wsnp_Ex_rep_c72527_70882805	NA			NA			NA
Tdurum_contig10939_488	Dominant_null(hets_with_0)	0.709694	0.653465	FOR	HEREWARD,XI-19	2B	76.16	wsnp_Ex_c14711_22789762	wsnp_Ex_c1962_3696265	NA			NA			NA
Excalibur_c19499_948	Codominant	3.98921	0.165211	FOR	ALCHEMY,RIALTO	2B	94.83	Excalibur_c36070_300	RAC875_c34516_316	NA			NA			NA
BS00040251_51	Codominant_het_parent	1.0274	0.573353	FOR	ROBIGUS,SOISSONS	2B	239.55	BS00104667_51	wsnp_Ex_c942_1806632	NA			NA			NA
Excalibur_c23435_228	Codominant	5.1621	0.100134	AGAINST	SOISSONS	2B	253.98	wsnp_RFL_Contig3522_3685860	Excalibur_c1353_1364	NA			NA			NA
RAC875_c45600_228	Codominant	5.1621	0.100134	AGAINST	SOISSONS	2B	253.98	wsnp_RFL_Contig3522_3685860	Excalibur_c1353_1364	NA			NA			NA
IAAV8795	Codominant	0.000107701	0.994394	AGAINST	BROMPTON,CLAIRE,ROBIGUS	2B	379.61	BS00054751_51	Kukri_c1526_666	NA			NA			NA
RAC875_c23769_347	Codominant	0.000107701	0.994394	AGAINST	BROMPTON,CLAIRE,ROBIGUS	2B	379.61	BS00054751_51	Kukri_c1526_666	NA			NA			NA
IAAV5315	Codominant	1.03863	0.570006	AGAINST	BROMPTON	2B	379.61	BS00054751_51	Kukri_c1526_666	NA			NA			NA
GENE_0717_28	Codominant	0.213675	0.807756	FOR	BROMPTON,RIALTO	2D	62.71	BS00064538_51	wsnp_CAP12_c1503_764765	NA			NA			NA
Kukri_rep_c94244_223	Dominant_hets_with_0	0.0254018	0.932365	AGAINST	ROBIGUS,SOISSONS	3A	0.5	Tdurum_contig83209_316	BobWhite_c18256_105	NA			NA			NA
BS00070783_51a	Dominant_null(hets_with_0)	3.1493	0.229171	FOR	HEREWARD,RIALTO,ROBIGUS,SOISSONS	3A	38.78	wsnp_CAP11_rep_c4157_1965583	BS00090225_51	NA			NA			NA
IACX10917	Dominant_hets_unclear	0.3	0.771469	FOR	ALCHEMY,CLAIRE	3A	45.61	BS00022746_51	BS00057444_51	NA			NA			NA
Excalibur_c20448_318	Dominant_hets_with_0	0.997334	0.580774	AGAINST	ALCHEMY	3A	67.92	wsnp_Ku_c4568_8243646	Ku_c18096_552	NA			NA			NA
IAAV2383	Dominant_hets_with_0	3.93002	0.169836	FOR	XI-19	3A	89.11	wsnp_Ku_c11052_18135847	Jagger_c791_62	NA			NA			NA
BS00009326_51	Dominant_hets_with_2	0.304155	0.769252	FOR	XI-19	3A	176.22	BS00056089_51	wsnp_Ex_c26887_36107413	NA			NA			NA
BobWhite_c26555_74b	Dominant_hets_with_2	0.0627268	0.896998	AGAINST	HEREWARD,ROBIGUS	3A	180.83	Tdurum_contig76105_124	wsnp_Ku_c38911_47455924	NA			NA			NA
GENE_0477_241	Dominant_null(hets_with_0)	6.57076	0.0580451	AGAINST	CLAIRE,ROBIGUS,SOISSONS,XI-19	3A	251.17	BS00076772_51	Tdurum_contig42495_389	NA			NA			NA
IAAV3851	Codominant	0.176101	0.82194	FOR	ROBIGUS	3A	308.8	Tdurum_contig55443_1361	Tdurum_contig27982_568	NA			NA			NA
RAC875_c56516_786	Codominant	0.0273504	0.931733	AGAINST	BROMPTON,RIALTO,XI-19	3A	308.8	Tdurum_contig55443_1361	Tdurum_contig27982_568	NA			NA			NA
IACX5980a	Dominant_null(hets_with_0)	0.410798	0.738854	AGAINST	ROBIGUS	3A	308.8	Tdurum_contig55443_1361	Tdurum_contig27982_568	NA			NA			NA
RAC875_c48906_80	Dominant_hets_with_0	0.324002	0.763657	FOR	HEREWARD,XI-19	3B	24.43	RAC875_rep_c118229_56	Kukri_rep_c107316_393	NA			NA			NA
Tdurum_contig25619_416	Dominant_null(hets_with_0)	53.4168	8.43407e-11	FOR	HEREWARD,XI-19	3B	24.43	RAC875_rep_c118229_56	Kukri_rep_c107316_393	NA			NA			NA
RAC875_c3956_659	Dominant_hets_with_2	18.128	0.000313226	AGAINST	RIALTO,SOISSONS	3B	41.48	IAAV3924	BS00027346_51	NA			NA			NA
D_GBB4FNX01A83VL_408a	Dominant_hets_unclear	1.09995	0.554559	FOR	ALCHEMY,CLAIRE,RIALTO	3B	50.34	Ku_c30806_235	RAC875_c19475_61	NA			NA			NA
BobWhite_c9711_71	Dominant_hets_with_2	0.635044	0.678381	AGAINST	HEREWARD,RIALTO	3B	50.34	Ku_c30806_235	RAC875_c19475_61	NA			NA			NA
GENE_4824_212	Codominant	0.308512	0.769252	AGAINST	BROMPTON,HEREWARD,ROBIGUS	3B	85.11	BS00075108_51	wsnp_Ex_c22401_31592784	NA			NA			NA
D_GA8KES401C52NT_161	Dominant_null(hets_with_2)	0.228616	0.806637	FOR	RIALTO,SOISSONS	3B	151.93	wsnp_Ex_c6162_10773908	wsnp_Ku_c45334_52390277	NA			NA			NA
Excalibur_c41752_392	Codominant	2.68853	0.281816	FOR	ROBIGUS,SOISSONS	3B	216.79	wsnp_JD_c4413_5541190	wsnp_Ex_c8208_13870372	NA			NA			NA
BobWhite_c55576_80	Codominant	0.327438	0.762336	AGAINST	HEREWARD	3B	227.88	GENE_1785_732	BS00067833_51	NA			NA			NA
Ku_c1575_338	Codominant	0.139355	0.844577	AGAINST	RIALTO,SOISSONS,XI-19	3B	238.1	Ex_c39713_478	BS00026062_51	NA			NA			NA
BS00059172_51	Codominant	0.619507	0.68404	AGAINST	BROMPTON,HEREWARD	3B	245.2	D_GBUVHFX01BFAWD_100	TA005738_0654	NA			NA			NA
Excalibur_c212_1553a	Dominant_null(hets_with_0)	1.67227	0.434656	FOR	BROMPTON,RIALTO,XI-19	3B	283.64	Tdurum_contig59566_1534	Tdurum_contig11114_335a	NA			NA			NA
Ex_c12369_363	Dominant_hets_with_0	10.4143	0.0116381	FOR	BROMPTON	3B	283.64	Tdurum_contig59566_1534	Tdurum_contig11114_335a	NA			NA			NA
BobWhite_c43495_133	Dominant_hets_with_2	0.624084	0.682746	FOR	SOISSONS	3D	10.6	BobWhite_rep_c48843_720	Kukri_c24488_1603	NA			NA			NA
Excalibur_c20277_593	Dominant_hets_with_0	15.8385	0.000953832	AGAINST	XI-19	3D	10.6	BobWhite_rep_c48843_720	Kukri_c24488_1603	NA			NA			NA
BS00067622_51	Codominant	0.509274	0.71082	FOR	ALCHEMY,CLAIRE	3D	113.4	BobWhite_c27163_179	BS00078473_51	NA			NA			NA
Kukri_c38868_427	Codominant	5.09747	0.103163	AGAINST	BROMPTON	3D	119.23	IAAV5136	BS00054496_51	NA			NA			NA
Ex_c16174_681	Dominant_hets_with_2	3.73406	0.18358	AGAINST	CLAIRE,HEREWARD,ROBIGUS,SOISSONS	4A	108.8	BobWhite_c19919_516	BS00092859_51	NA			NA			NA
GENE_4618_110	Dominant_null(hets_with_0)	7.93624	0.0338712	FOR	XI-19	4A	116.14	wsnp_Ku_c4342_7887834	Ku_c6779_1381	NA			NA			NA
IACX9070	Dominant_null(hets_with_0)	0.0802044	0.880815	AGAINST	SOISSONS	4A	129.7	wsnp_Ex_c11619_18714738	BS00099725_51	NA			NA			NA
Excalibur_c5624_845	Codominant	1.58491	0.451232	AGAINST	SOISSONS	4A	133.75	BS00012482_51	BS00080927_51	NA			NA			NA
Kukri_c29808_437a	Codominant	1.4854	0.472193	FOR	HEREWARD	4A	158.75	CAP12_c2972_140	Excalibur_c9370_966	NA			NA			NA
Tdurum_contig29796_109a	Dominant_null(hets_with_0)	0.0548471	0.904655	FOR	ALCHEMY,CLAIRE,HEREWARD	4A	185.91	BS00063708_51	Tdurum_contig46583_2203	NA			NA			NA
Tdurum_contig29796_126a	Dominant_null(hets_with_0)	0.0548471	0.904655	FOR	ALCHEMY,CLAIRE,HEREWARD	4A	185.91	BS00063708_51	Tdurum_contig46583_2203	NA			NA			NA
wsnp_Ex_rep_c68677_67531081a	Dominant_null(hets_with_0)	9.51882	0.0170665	FOR	ALCHEMY,CLAIRE,SOISSONS	4A	188.45	RAC875_c37592_348	Kukri_c19060_750	NA			NA			NA
BS00030436_51	Dominant_null(hets_with_0)	2.36402	0.324569	FOR	ROBIGUS,SOISSONS,XI-19	4A	188.45	RAC875_c37592_348	Kukri_c19060_750	NA			NA			NA
BS00070327_51	Dominant_hets_with_0	20.9021	8.27226e-05	AGAINST	BROMPTON,ROBIGUS,SOISSONS	4A	218.3	Tdurum_contig42638_531	IAAV883a	NA			NA			NA
Kukri_c976_439a	Dominant_null(hets_with_0)	14.9036	0.00141378	AGAINST	ROBIGUS	4A	218.3	Tdurum_contig42638_531	IAAV883a	NA			NA			NA
BobWhite_c428_540	Dominant_hets_with_0	6.38725	0.0624681	AGAINST	HEREWARD,ROBIGUS	4A	218.3	Tdurum_contig42638_531	IAAV883a	NA			NA			NA
wsnp_Ex_c16369_24860698a	Dominant_null(hets_with_0)	5.9352	0.0741857	AGAINST	HEREWARD,ROBIGUS	4A	218.3	Tdurum_contig42638_531	IAAV883a	NA			NA			NA
BS00009674_51	Dominant_hets_with_2	14.9036	0.00141378	AGAINST	ROBIGUS	4A	218.3	Tdurum_contig42638_531	IAAV883a	NA			NA			NA
BS00093289_51a	Dominant_null(hets_with_0)	14.9036	0.00141378	AGAINST	ROBIGUS	4A	218.3	Tdurum_contig42638_531	IAAV883a	NA			NA			NA
GENE_4606_439	Dominant_hets_unclear	14.9036	0.00141378	AGAINST	ROBIGUS	4A	218.3	Tdurum_contig42638_531	IAAV883a	NA			NA			NA
RFL_Contig4336_184	Codominant	12.5103	0.00441153	AGAINST	ROBIGUS	4A	218.3	Tdurum_contig42638_531	IAAV883a	NA			NA			NA
BS00062122_51	Dominant_hets_with_0	21.6536	5.74143e-05	AGAINST	BROMPTON,ROBIGUS,SOISSONS	4A	218.3	Tdurum_contig42638_531	IAAV883a	NA			NA			NA
Kukri_c36204_152a	Codominant	2.73418	0.276637	AGAINST	HEREWARD,ROBIGUS	4A	218.3	Tdurum_contig42638_531	IAAV883a	NA			NA			NA
Excalibur_c39259_425	Dominant_hets_with_2	14.9036	0.00141378	AGAINST	ROBIGUS	4A	218.3	Tdurum_contig42638_531	IAAV883a	NA			NA			NA
wsnp_Ex_c9618_15912364	Dominant_hets_unclear	0.161964	0.829888	AGAINST	XI-19	4A	218.3	Tdurum_contig42638_531	IAAV883a	NA			NA			NA
TA004991_1118a	Dominant_null(hets_with_0)	39.2043	3.06317e-08	AGAINST	ROBIGUS,XI-19	4A	218.3	Tdurum_contig42638_531	IAAV883a	NA			NA			NA
TA005961_1234	Codominant	1.2524	0.51917	AGAINST	BROMPTON,ROBIGUS,SOISSONS,XI-19	4A	218.3	Tdurum_contig42638_531	IAAV883a	NA			NA			NA
BobWhite_s64797_152	Codominant	34.651	8.68003e-08	AGAINST	BROMPTON,ROBIGUS,SOISSONS	4B	19.24	Kukri_c23338_624	RAC875_c24098_141	NA			NA			NA
wsnp_Ku_c12399_20037334	Codominant	8.62893	0.0249179	AGAINST	CLAIRE	4B	25.91	Kukri_c23338_624	RAC875_c24098_141	NA			NA			NA
IAAV3405	Codominant	0.543524	0.701145	AGAINST	CLAIRE,XI-19	4B	35.62	BS00011510_51	BS00010830_51	NA			NA			NA
BobWhite_c162_145	Codominant_Ghost	NA	NA	NA	NA	4B	38.16	Kukri_rep_c69273_148	wsnp_CAP11_c1103_647926	NA			NA			NA
BobWhite_c30756_256	Codominant	5.09973	0.103092	FOR	HEREWARD,RIALTO	4B	189.64	BS00022855_51	wsnp_Ex_rep_c67159_65649966	NA			NA			NA
GENE_2913_148	Dominant_hets_with_2	7.72722	0.0356616	AGAINST	BROMPTON,HEREWARD,ROBIGUS	4B	194.55	BS00064278_51	RAC875_c87897_333	NA			NA			NA
D_contig26179_372	Codominant	13.9744	0.0022049	FOR	HEREWARD,ROBIGUS	4B	216.83	IAAV7394	IAAV8499	NA			NA			NA
CAP12_c4704_232	Codominant	6.08666	0.0710359	AGAINST	BROMPTON,SOISSONS	4B	230.19	wsnp_Ex_c16018_24438963	BS00065222_51	NA			NA			NA
Excalibur_c13077_265	Dominant_hets_with_2	2.91602	0.252786	AGAINST	CLAIRE,ROBIGUS	4B	232.24	Ku_c9134_255	Ku_c2885_1189	NA			NA			NA
Excalibur_c108614_173	Dominant_hets_with_2	0.186847	0.813679	FOR	XI-19	4B	232.24	Ku_c9134_255	Ku_c2885_1189	NA			NA			NA
BobWhite_c15529_288	Codominant	9.62272	0.0166387	FOR	CLAIRE,ROBIGUS	4B	232.24	Ku_c9134_255	Ku_c2885_1189	NA			NA			NA
Excalibur_c12644_58	Dominant_hets_with_2	4.80093	0.115572	AGAINST	SOISSONS	5A	34.62	RAC875_rep_c109661_107	Kukri_c8835_112	NA			NA			NA
BS00003643_51	Dominant_hets_with_0	25.7797	7.34721e-06	AGAINST	SOISSONS,XI-19	5A	34.62	RAC875_rep_c109661_107	Kukri_c8835_112	NA			NA			NA
BS00022116_51	Dominant_hets_with_2	6.85588	0.0510653	AGAINST	SOISSONS,XI-19	5A	35.62	BS00111119_51	wsnp_Ex_rep_c67179_65674582	NA			NA			NA
BS00023018_51	Codominant	4.84614	0.113706	FOR	BROMPTON,CLAIRE,HEREWARD	5A	65.36	Ra_c24707_827	IAAV6849	NA			NA			NA
Excalibur_c52354_399	Dominant_hets_with_2	2.32711	0.329478	AGAINST	HEREWARD,SOISSONS	5A	118.57	RAC875_c58966_471	RAC875_c232_1895	NA			NA			NA
BS00107860_51	Dominant_null(hets_with_0)	3.07361	0.237639	FOR	ALCHEMY,XI-19	5A	141.98	GENE_3471_298	Excalibur_c1208_72	NA			NA			NA
BS00064120_51	Codominant	3.54872	0.196871	AGAINST	ALCHEMY	5A	151.83	wsnp_Ku_rep_c97730_86360387	RAC875_c8544_646	NA			NA			NA
BS00089966_51	Dominant_hets_with_0	2.54366	0.298703	AGAINST	ALCHEMY	5A	151.83	wsnp_Ku_rep_c97730_86360387	RAC875_c8544_646	NA			NA			NA
GENE_3218_77	Codominant	3.54872	0.196871	AGAINST	ALCHEMY	5A	151.83	wsnp_Ku_rep_c97730_86360387	RAC875_c8544_646	NA			NA			NA
RAC875_c12507_531	Codominant	3.54872	0.196871	AGAINST	ALCHEMY	5A	151.83	wsnp_Ku_rep_c97730_86360387	RAC875_c8544_646	NA			NA			NA
BS00036839_51	Codominant	3.54872	0.196871	AGAINST	ALCHEMY	5A	151.83	wsnp_Ku_rep_c97730_86360387	RAC875_c8544_646	NA			NA			NA
Tdurum_contig61258_264	Codominant	3.54872	0.196871	AGAINST	ALCHEMY	5A	151.83	wsnp_Ku_rep_c97730_86360387	RAC875_c8544_646	NA			NA			NA
BobWhite_c1796_701	Codominant	0.0273504	0.931733	FOR	ALCHEMY,SOISSONS,XI-19	5A	164.23	BS00067882_51	Tdurum_contig48760_112	NA			NA			NA
BobWhite_c13238_386	Codominant	3.47695	0.202488	AGAINST	ROBIGUS,SOISSONS	5A	181.14	wsnp_Ra_c17216_26044790	BS00021678_51	NA			NA			NA
BS00079200_51	Dominant_hets_with_2	2.61327	0.289998	AGAINST	BROMPTON,HEREWARD	5A	189.51	BS00067209_51	BS00109396_51	NA			NA			NA
BS00077858_51	Codominant	9.03264	0.021209	AGAINST	HEREWARD,SOISSONS,XI-19	5A	234.38	BS00071402_51	Ra_c3966_2205	NA			NA			NA
GENE_3231_129	Dominant_null(hets_with_0)	5.3377	0.0941713	AGAINST	XI-19	5A	234.38	BS00071402_51	Ra_c3966_2205	NA			NA			NA
RAC875_c61493_327	Codominant	1.50205	0.468587	AGAINST	ALCHEMY,HEREWARD,SOISSONS	5A	234.38	BS00071402_51	Ra_c3966_2205	NA			NA			NA
Ku_c915_506	Dominant_null(hets_with_0)	0.624084	0.682746	FOR	SOISSONS	5A	243.51	RAC875_c3964_752	BobWhite_c3675_788	NA			NA			NA
BS00062079_51	Codominant	63.8242	4.82431e-13	FOR	ROBIGUS	5A	303.76	Ra_c11529_647	wsnp_Ex_c3136_5798236	NA			NA			NA
IACX2226	Codominant	0.935026	0.595452	FOR	RIALTO,ROBIGUS,XI-19	5A	314.07	TA003210_1094	wsnp_Ku_rep_c72362_72059764	NA			NA			NA
Ra_c68425_1419	Codominant	0.00359389	0.972502	AGAINST	HEREWARD	5B	3.79	Excalibur_rep_c104354_205	wsnp_Ex_c35103_43312537	NA			NA			NA
RAC875_c7582_680	Dominant_hets_with_0	1.56817	0.455909	AGAINST	HEREWARD,SOISSONS	5B	3.79	Excalibur_rep_c104354_205	wsnp_Ex_c35103_43312537	NA			NA			NA
BobWhite_c4838_58	Codominant	2.82692	0.263162	AGAINST	HEREWARD,RIALTO,SOISSONS,XI-19	5B	15.18	BS00067701_51a	IAAV7594	NA			NA			NA
CAP7_rep_c12277_73	Dominant_hets_with_0	4.2926	0.144422	AGAINST	XI-19	5B	42.94	Excalibur_c60683_908	Tdurum_contig84745_267	NA			NA			NA
Tdurum_contig10447_958	Dominant_hets_with_2	0.186847	0.813679	FOR	SOISSONS	5B	44.47	wsnp_Ku_c14332_22613741	Tdurum_contig48658_1022	NA			NA			NA
BobWhite_c8027_421	Codominant	0.981523	0.583609	AGAINST	SOISSONS	5B	52.01	wsnp_BE443187B_Ta_2_1	wsnp_Ex_rep_c75281_72691359	NA			NA			NA
TA004454_0526	Dominant_hets_with_0	0.773384	0.635873	AGAINST	SOISSONS	5B	52.01	wsnp_BE443187B_Ta_2_1	wsnp_Ex_rep_c75281_72691359	NA			NA			NA
BobWhite_c21181_787	Dominant_hets_with_0	0.392523	0.748639	AGAINST	SOISSONS	5B	52.01	wsnp_BE443187B_Ta_2_1	wsnp_Ex_rep_c75281_72691359	NA			NA			NA
IAAV731	Codominant	0.361664	0.752965	AGAINST	XI-19	5B	61.66	wsnp_Ex_c6548_11355524	RAC875_c44756_381	NA			NA			NA
Excalibur_c29975_333	Codominant	4.81048	0.115572	AGAINST	BROMPTON,RIALTO,SOISSONS	5B	61.66	wsnp_Ex_c6548_11355524	RAC875_c44756_381	NA			NA			NA
Kukri_c67810_105	Codominant	1.23389	0.523278	AGAINST	ROBIGUS	5B	68.39	wsnp_Ex_c10674_17400603	BS00067152_51	NA			NA			NA
RAC875_c58656_89	Codominant	1.20266	0.531041	AGAINST	ROBIGUS	5B	68.39	wsnp_Ex_c10674_17400603	BS00067152_51	NA			NA			NA
wsnp_Ex_c15456_23734277	Dominant_hets_with_2	0.0419907	0.914593	FOR	HEREWARD,SOISSONS	5B	75.11	BS00094480_51	Excalibur_c16135_253	NA			NA			NA
Excalibur_c7286_253	Dominant_hets_with_2	4.48687	0.132798	FOR	ROBIGUS	5B	76.62	Kukri_c8780_304	RAC875_c24376_704	NA			NA			NA
BobWhite_c14092_485	Dominant_hets_with_0	0.0979782	0.866702	FOR	ROBIGUS	5B	82.21	wsnp_CAP12_c2547_1227972	IAAV1706	NA			NA			NA
Tdurum_contig4708_684	Dominant_hets_with_2	0.186847	0.813679	FOR	ROBIGUS	5B	82.21	wsnp_CAP12_c2547_1227972	IAAV1706	NA			NA			NA
BS00021972_51	Codominant	0.471452	0.724676	FOR	HEREWARD,ROBIGUS,SOISSONS,XI-19	5B	117.48	Excalibur_c17055_1451	wsnp_Ex_c2264_4243233	NA			NA			NA
RAC875_c79695_343	Dominant_hets_with_2	0.449456	0.729124	FOR	HEREWARD,ROBIGUS,SOISSONS,XI-19	5B	120.53	Ex_c2264_817	wsnp_JD_rep_c63083_40243538	NA			NA			NA
Excalibur_c47684_1393	Codominant	1.09718	0.554807	AGAINST	XI-19	5B	178.87	BS00067744_51	GENE_2689_215	NA			NA			NA
Tdurum_contig11758_295a	Dominant_null(hets_with_2)	2.36547	0.32452	FOR	BROMPTON,HEREWARD,RIALTO,ROBIGUS	5B	254.88	Tdurum_contig44115_132	wsnp_CAP12_c2231_1090724	NA			NA			NA
Excalibur_c50033_144	Dominant_hets_with_2	0.871436	0.611657	FOR	ROBIGUS,SOISSONS	5B	261.48	BS00062971_51	Excalibur_c9563_1157	NA			NA			NA
IAAV4145	Dominant_hets_with_0	9.70607	0.0160876	FOR	CLAIRE,ROBIGUS,SOISSONS,XI-19	5B	269.06	BS00088624_51	wsnp_Ku_c3151_5892200	NA			NA			NA
RAC875_rep_c74985_53	Dominant_hets_with_0	0.438051	0.731471	AGAINST	HEREWARD,RIALTO,XI-19	5D	28.11	Kukri_c444_833	IACX2960	NA			NA			NA
Ra_c22558_437a	Dominant_null(hets_with_0)	2.76257	0.272354	FOR	ROBIGUS,SOISSONS	6A	84.65	wsnp_Ex_c31149_39976103	Kukri_c29110_360	NA			NA			NA
Excalibur_c15851_590	Dominant_hets_with_0	2.76257	0.272354	FOR	ROBIGUS,SOISSONS	6A	84.65	wsnp_Ex_c31149_39976103	Kukri_c29110_360	NA			NA			NA
BS00104366_51a	Dominant_null(hets_with_0)	4.93246	0.110457	FOR	SOISSONS	6A	98.45	BS00031178_51	wsnp_Ku_c26784_36748247	NA			NA			NA
BobWhite_c24210_267	Dominant_hets_unclear	0.7	0.65694	AGAINST	HEREWARD	6A	130.94	Kukri_c77911_260	GENE_3659_162	NA			NA			NA
wsnp_CAP7_c1839_908093	Dominant_hets_with_0	1.49456	0.47023	FOR	CLAIRE,HEREWARD,SOISSONS,XI-19	6A	175.93	BS00023893_51	Kukri_rep_c105296_156	NA			NA			NA
wsnp_Ku_c44079_51438574	Codominant	1.6051	0.446668	AGAINST	XI-19	6A	208.07	BS00062771_51	RFL_Contig5037_560	NA			NA			NA
Tdurum_contig30416_144	Codominant	1.6051	0.446668	AGAINST	XI-19	6A	208.07	BS00062771_51	RFL_Contig5037_560	NA			NA			NA
CAP11_rep_c6843_59	Codominant	0.382166	0.749321	AGAINST	CLAIRE,HEREWARD,ROBIGUS	6A	212.16	Tdurum_contig32258_314	Excalibur_rep_c69981_75	NA			NA			NA
GENE_4225_254	Dominant_hets_with_2	0.561431	0.694852	FOR	HEREWARD,RIALTO,SOISSONS,XI-19	6A	284.5	RAC875_c8254_657	wsnp_BF483091A_Ta_2_5	NA			NA			NA
RFL_Contig2765_1200	Dominant_hets_with_2	0.46729	0.726164	FOR	SOISSONS,XI-19	6A	284.5	RAC875_c8254_657	wsnp_BF483091A_Ta_2_5	NA			NA			NA
IAAV5443	Dominant_hets_with_2	9.51882	0.0170665	FOR	HEREWARD,RIALTO,SOISSONS	6A	284.5	RAC875_c8254_657	wsnp_BF483091A_Ta_2_5	NA			NA			NA
Excalibur_c36944_509	Codominant	5.62506	0.084237	FOR	SOISSONS	6B	2.51	RAC875_rep_c69602_1119	Tdurum_contig43538_1582	NA			NA			NA
Excalibur_c57724_371	Dominant_hets_with_0	2.63964	0.286759	FOR	BROMPTON	6B	6.68	BS00024901_51	Excalibur_c15744_322	NA			NA			NA
wsnp_Ra_c4330_7871129a	Dominant_null(hets_with_0)	0.00199956	0.98021	AGAINST	XI-19	6B	32.18	RFL_Contig4853_1435a	Excalibur_c39830_862	NA			NA			NA
wsnp_CAP12_c1388_706924	Codominant	1.90117	0.394897	FOR	ROBIGUS	6B	60.56	BS00074183_51	TA003528_0548	NA			NA			NA
BS00077897_51	Dominant_hets_with_2	5.47634	0.08943	FOR	XI-19	6B	62.6	BS00074183_51	TA003528_0548	NA			NA			NA
Excalibur_c47675_176	Codominant	0.75871	0.638218	AGAINST	BROMPTON,ROBIGUS,SOISSONS	6B	101.39	wsnp_JD_c4559_5692668	wsnp_Ex_c5058_8981554	NA			NA			NA
TA003005_0339	Codominant	5.20971	0.0983244	FOR	ROBIGUS,SOISSONS,XI-19	6B	172.82	GENE_4086_876	RAC875_c6649_642	NA			NA			NA
IAAV7767	Dominant_hets_with_2	29.676	1.02636e-06	FOR	BROMPTON,ROBIGUS,SOISSONS	6B	186.6	BS00011479_51	RAC875_c60007_199	NA			NA			NA
BS00070917_51	Dominant_hets_with_2	18.046	0.000325696	FOR	XI-19	6B	262.9	Tdurum_contig49927_941	tplb0045b09_1555	NA			NA			NA
wsnp_Ex_rep_c69373_68311942	Codominant	0.925859	0.596649	AGAINST	RIALTO	6B	262.9	Tdurum_contig49927_941	tplb0045b09_1555	NA			NA			NA
D_GA8KES401DAG15_124	Dominant_null(hets_with_0)	6.38725	0.0624681	AGAINST	BROMPTON,SOISSONS	6D	215.5	wsnp_BE471213D_Ta_2_1	BS00061126_51	NA			NA			NA
BS00009677_51	Codominant	0.773848	0.635873	AGAINST	HEREWARD,SOISSONS	7A	100.88	RAC875_c52560_123	wsnp_CAP12_c3056_1439567	NA			NA			NA
CAP8_c3451_65	Codominant_Ghost	NA	NA	NA	NA	7A	219.8	RFL_Contig1686_427	CAP7_c3756_77	NA			NA			NA
Ex_c9556_2547a	Dominant_null(hets_with_0)	39.0049	3.18374e-08	AGAINST	SOISSONS	7A	263.18	RAC875_c22201_461	wsnp_Ex_c5177_9174930	NA			NA			NA
IAAV7117	Dominant_hets_with_2	52.4128	1.34544e-10	FOR	ALCHEMY,CLAIRE,ROBIGUS	7A	333.41	Excalibur_c113078_320	BS00109629_51	NA			NA			NA
IAAV2968	Codominant	0.0774194	0.882267	FOR	CLAIRE,SOISSONS	7A	386.06	wsnp_Ku_c3929_7189422	Tdurum_contig77505_779	NA			NA			NA
GENE_2935_850	Codominant	23.7883	1.98623e-05	AGAINST	ALCHEMY,CLAIRE,HEREWARD	7B	22.83	BS00011652_51	BS00081132_51	NA			NA			NA
GENE_2935_114	Codominant	23.7883	1.98623e-05	AGAINST	ALCHEMY,CLAIRE,HEREWARD	7B	22.83	BS00011652_51	BS00081132_51	NA	NA		NA			NA
Tdurum_contig30677_66	Codominant	4.62222	0.125719	FOR	CLAIRE,ROBIGUS,XI-19	7B	50.38	D_GDRF1KQ02H7HJS_109	BS00054881_51	NA			NA			NA
Excalibur_c97905_134a	Dominant_null(hets_with_0)	33.2746	1.71374e-07	AGAINST	SOISSONS	7B	66.59	BS00022498_51	RAC875_c1638_165	NA			NA			NA
BS00068152_51	Dominant_hets_with_2	1.6052	0.446668	FOR	HEREWARD	7B	110.66	Excalibur_rep_c67475_1420	BS00029287_51	NA			NA			NA
wsnp_Ex_c11106_18003332	Codominant	0.0339703	0.922724	AGAINST	SOISSONS,XI-19	7B	110.66	Excalibur_rep_c67475_1420	BS00029287_51	NA			NA			NA
D_contig28910_464	Dominant_null(hets_with_2)	5.3377	0.0941713	AGAINST	SOISSONS	7B	125.34	RAC875_c27548_417	D_contig00840_473	NA			NA			NA
GENE_4746_1032	Codominant	0.454138	0.729124	AGAINST	SOISSONS	7B	164.44	Tdurum_contig5360_379	Kukri_c15912_2330	NA			NA			NA
GENE_4746_978	Codominant	0.454138	0.729124	AGAINST	SOISSONS	7B	164.44	Tdurum_contig5360_379	Kukri_c15912_2330	NA			NA			NA
TA001994_0398	Codominant	0.757999	0.638218	AGAINST	ROBIGUS	7B	168.07	Kukri_c15912_1189	BS00047083_51	NA			NA			NA
Tdurum_contig90495_232	Codominant	1.62542	0.445479	FOR	ALCHEMY	7B	177.72	Excalibur_c5528_1068a	wsnp_Ku_rep_c103690_90365438	NA			NA			NA
RAC875_c25407_54	Dominant_hets_with_0	3.93002	0.169836	FOR	ALCHEMY	7B	184.77	BobWhite_c3385_64	Tdurum_contig30163_105	NA			NA			NA
BS00003703_51	Dominant_hets_with_2	1.34837	0.500917	AGAINST	CLAIRE,HEREWARD	7B	194.89	wsnp_Ex_c2365_4431185	RAC875_c54166_317	NA			NA			NA
JD_c24292_405	Dominant_null(hets_with_0)	0.00466563	0.971109	AGAINST	HEREWARD,RIALTO	7B	229.81	Kukri_c91360_220	RAC875_rep_c118655_110	NA			NA			NA
Excalibur_c5213_788	Dominant_hets_with_0	4.80093	0.115572	AGAINST	HEREWARD	7B	263.14	BS00067911_51	Excalibur_c24639_398	NA			NA			NA
GENE_4756_955a	Dominant_null(hets_with_0)	4.87766	0.1125	FOR	ROBIGUS,SOISSONS	7B	270.03	Excalibur_c24639_398	CAP12_c194_240	NA			NA			NA
Excalibur_c21279_459	Dominant_hets_with_2	0.871436	0.611657	FOR	SOISSONS,XI-19	7B	287.41	RAC875_c14064_308	RAC875_c38693_319	NA			NA			NA
BS00075616_51a	Dominant_null(hets_with_0)	0.915888	0.600581	AGAINST	ALCHEMY,CLAIRE	7B	287.41	RAC875_c14064_308	RAC875_c38693_319	NA			NA			NA
Kukri_c11705_767	Dominant_hets_with_0	6.98134	0.0480166	AGAINST	CLAIRE,HEREWARD,ROBIGUS,SOISSONS	7B	287.41	RAC875_c14064_308	RAC875_c38693_319	NA			NA			NA
Tdurum_contig49543_568	Dominant_null(hets_with_2)	11.4483	0.00722446	AGAINST	CLAIRE	7B	287.41	RAC875_c14064_308	RAC875_c38693_319	NA			NA			NA
wsnp_Ex_c12556_19991962	Dominant_null(hets_with_0)	11.5091	0.00702378	FOR	HEREWARD,SOISSONS	7B	287.41	RAC875_c14064_308	RAC875_c38693_319	NA			NA			NA
wsnp_Ex_c12556_19991969	Dominant_null(hets_with_2)	11.5091	0.00702378	FOR	HEREWARD,SOISSONS	7B	287.41	RAC875_c14064_308	RAC875_c38693_319	NA			NA			NA
wsnp_Ex_c12556_19992074	Dominant_null(hets_with_2)	11.5091	0.00702378	FOR	HEREWARD,SOISSONS	7B	287.41	RAC875_c14064_308	RAC875_c38693_319	NA			NA			NA
Excalibur_c6967_553	Codominant	13.6259	0.00263342	FOR	ALCHEMY	NA	NA	NA	NA	NA			5A	5B	5D	NA
Excalibur_c6967_1852	Codominant	9.37161	0.0181295	FOR	ALCHEMY	NA	NA	NA	NA	NA			5A	5B	5D	NA
BS00000020_51	Codominant	0.376121	0.751254	AGAINST	BROMPTON,HEREWARD,RIALTO	NA	NA	NA	NA	NA			5D			NA
IAAV2448	Codominant	0.0178553	0.945662	AGAINST	CLAIRE,ROBIGUS,SOISSONS	NA	NA	NA	NA	NA			1A	1D		NA
wsnp_Ex_c13783_21613564	Dominant_hets_with_2	NA	NA	NA	NA	NA	NA	NA	NA	NA			1A			NA
TA001877_0445	Codominant_Ghost	NA	NA	NA	NA	NA	NA	NA	NA	NA			3A	3B	3D	NA
Kukri_rep_c70770_1937	Codominant	9.37161	0.0181295	FOR	ALCHEMY	NA	NA	NA	NA	NA			5D			NA
BS00065110_51	Codominant	26.0565	6.39818e-06	AGAINST	BROMPTON,RIALTO,SOISSONS,XI-19	NA	NA	NA	NA	NA			2A			NA
wsnp_Ra_c14267_22357509	Dominant_hets_with_2	NA	NA	NA	NA	NA	NA	NA	NA	NA			2B			NA
Excalibur_rep_c67599_242	Codominant	72.0143	9.14042e-15	AGAINST	ROBIGUS	NA	NA	NA	NA	NA			2D			NA
BS00023014_51	Codominant	1.7371	0.421743	FOR	ALCHEMY,CLAIRE,ROBIGUS	NA	NA	NA	NA	NA			4D			NA
BS00108601_51	Codominant	28.5882	1.78395e-06	AGAINST	SOISSONS,XI-19	NA	NA	NA	NA	NA			4D			NA
tplb0024a09_742	Codominant	4.25174	0.14725	AGAINST	ROBIGUS,SOISSONS	NA	NA	NA	NA	NA			7A			NA
Kukri_rep_c71636_533a	Dominant_null(hets_with_0)	1.29803	0.510515	AGAINST	ROBIGUS,SOISSONS	NA	NA	NA	NA	NA			7B			NA
IAAV8204	Codominant	0.0652223	0.894851	AGAINST	BROMPTON	NA	NA	NA	NA	NA			7D			NA
IAAV1322	Codominant	72.0143	9.14042e-15	AGAINST	ROBIGUS	NA	NA	NA	NA	NA			NA			NA
RAC875_c22210_305	Dominant_null(hets_with_2)	4.07103	0.159871	AGAINST	ALCHEMY,CLAIRE,SOISSONS	NA	NA	NA	NA	NA			NA			NA
[truncated: 44 more rows]

## Sheet: Data_analysis
Summary									Most frequent chromosomal locations (>10 markers) of all trait mapped markers
specific		general							chr	cM_start	No markers	chr location	% markers
AGREE	658	AGREE	1115	0.546033					4A	218.3	104	END	0.0524987
AGREE(C=NA)	369								7B	287.41	63	END	0.0318021
AGREE(I=NA)	88								6A	284.5	50	END	0.0252398
Q_I_notC	89	DISAGREE	671	0.328599					1D	131.34	49	END	0.024735
Q_C_notI	51								5B	120.53	40	5B	0.0201918
DISAGREE	531								5B	61.66	30	5B	0.0151439
NA	256	NA	256	0.125367					5A	151.83	26		0.0131247
									6A	208.07	23		0.0116103
									7A	386.06	20	END	0.0100959
"AGREES" BY CHROMOSOME					MOST FREQUENT "DISAGREES" (>10 occurrences)				5A	314.07	19	END	0.00959112
					(left=trait map, right=BLASTn)				2A	259.39	17	END	0.00858152
1A	46	0.0412556			5B7B	92			3A	308.8	16	END	0.00807673
1B	65	0.058296			1D7B	37			5B	311.58	16	END	0.00807673
1D	8	0.00717489			6A6D	25			2B	379.61	15	END	0.00757193
2A	51	0.0457399			3A3B	16			4B	232.24	15	END	0.00757193
2B	46	0.0412556			4A7D	16			5B	68.39	15	5B	0.00757193
2D	12	0.0107623			5B5D	14			6A	84.65	15		0.00757193
3A	88	0.0789238			3A3D	13			6B	262.9	15	END	0.00757193
3B	131	0.117489			1B1A	11			3A	38.78	13		0.00656234
3D	9	0.00807175							4A	133.75	13		0.00656234
4A	90	0.0807175							4B	35.62	13		0.00656234
4B	48	0.0430493							5B	158.71	13		0.00656234
4D	9	0.00807175							5D	202.58	13	END	0.00656234
5A	64	0.0573991							5B	75.62	12		0.00605755
5B	126	0.113004							3B	216.79	11		0.00555275
5D	21	0.0188341							5B	17.69	11		0.00555275
6A	105	0.0941704							6D	215.5	11	END	0.00555275
6B	39	0.0349776							3B	238.1	10		0.00504796
6D	13	0.0116592							3B	283.64	10		0.00504796
7A	47	0.0421525							6B	186.6	10		0.00504796
7B	94	0.0843049
7D	3	0.00269058
Conclusion: 49% of missing markers are from just 5 chromosomes. These chromosomes are: 5B-7B - the known translocation; 3B, 4A, 6A - 3 or the 5 chromosomes with HD-SD blocks					Conclusion: 14% of "disagrees" are a 5B trait map with a 7B BLASTn hit. Most of these are highly likely to be part of the 5B-7B translocation region as well				Conclusion: The poor mapping potential of many unmapped markers is reflected by them frequently trait mapping to the very ends of chromosomes. For 4A, however, their is a mapped SD against Robigus linkage block up to almost the end of the chromosome and the majority of the 104 unmapped markers at this location also show SD against Robigus.
