# Supplementary material for: A highly recombined, high‐density, eight‐founder wheat MAGIC map reveals extensive segregation distortion and genomic locations of introgression segments
Source: Plant Biotechnol J. 2016 Jan 23;14(6):1406–17. doi: 10.1111/pbi.12504 (PMC4985697; doi:10.1111/pbi.12504)
Supplement: Supplementary file 5 — Table S2 The NIAB2015 MAGIC map (see ‘Notes’ worksheet). [file PBI-14-1406-s002.xlsx]

## Sheet: Notes
The 4th column (“Notes”) includes some important scoring information, mostly whether null genotypes were scored: in these cases, a null allele was segregating and the 90K assay was scored as null allele vs NOT null allele, i.e. the null genotype was mapped. The “notes” column also flags up two marker assays where 2 loci were segregating and they were both mapped – the marker names have “a” and “b…

## Sheet: Maps
Marker	Chr	cM	Notes
BobWhite_c31470_532	1A	0
BS00009423_51	1A	0
BS00010488_51	1A	0
BS00047515_51	1A	0.502517
BS00100774_51	1A	1.00503
Tdurum_contig44888_837	1A	1.00503
RAC875_c95364_259	1A	1.00503
IAAV3919	1A	1.00503
RAC875_c42700_264	1A	1.00503
Excalibur_c9509_1180	1A	1.00503
RAC875_rep_c110533_92	1A	1.00503
Excalibur_rep_c70751_58	1A	1.00503
BS00026456_51	1A	2.52799
BS00059424_51	1A	2.52799
BS00059422_51	1A	2.52799
tplb0025b13_2054	1A	2.52799
wsnp_Ku_c1818_3557408	1A	2.52799
Excalibur_c58555_110	1A	2.52799
RFL_Contig3481_1669	1A	2.52799
tplb0062i18_102	1A	2.52799	NULL
CAP7_c6316_80	1A	2.52799
tplb0025b13_150	1A	2.52799
BS00108242_51	1A	5.62176
BS00110974_51	1A	5.62176	NULL
Ra_c11910_419	1A	6.12428
BS00022943_51	1A	7.64724
Kukri_c46939_83	1A	7.64724
Tdurum_contig68827_61	1A	7.64724
Kukri_c1977_1940	1A	8.14976
Tdurum_contig46413_680	1A	8.14976
tplb0053o08_2004	1A	8.14976
CAP7_c8902_121	1A	8.14976
BS00081035_51	1A	8.14976	NULL
IAAV8297	1A	8.14976
BS00076278_51	1A	8.14976
RAC875_c18640_821	1A	8.14976
BS00074511_51	1A	8.14976
Excalibur_c71158_54	1A	8.65227
wsnp_Ku_c183_358844	1A	8.65227
wsnp_Ex_c57982_59470152	1A	8.65227
BS00010039_51	1A	9.15479
Kukri_c29655_239	1A	9.65731
Excalibur_c9676_163	1A	10.1598
BobWhite_c39996_126	1A	10.1598
BobWhite_c39996_85	1A	10.1598
BS00010128_51	1A	10.6623
Excalibur_c5139_198	1A	10.6623
RAC875_c97040_104	1A	11.1649
RAC875_c57939_78	1A	11.1649
RAC875_c57939_175	1A	11.1649
Excalibur_c29380_255	1A	11.6674
BS00010267_51	1A	12.1699
CAP11_c2581_302	1A	12.6724
Tdurum_contig43943_56	1A	12.6724
Excalibur_c21298_515	1A	13.1749
GENE_4120_155	1A	13.6774
BS00069278_51	1A	14.18	NULL
CAP11_c852_603	1A	14.6825
Excalibur_c105151_200	1A	15.6926
Excalibur_c1358_794	1A	17.2156
IAAV8085	1A	17.7181
GENE_0172_551	1A	18.2206
GENE_0019_427	1A	18.2206
BS00064829_51	1A	18.2206
Excalibur_c12789_1184	1A	18.7231
BS00108351_51	1A	19.2256
Excalibur_c48152_818	1A	19.2256
IAAV4132	1A	19.2256
Excalibur_c114401_105	1A	19.2256
Kukri_c17177_2181	1A	19.7282
Excalibur_c47455_133	1A	19.7282
Kukri_rep_c69910_1153	1A	19.7282
wsnp_Ex_c38203_45790396	1A	19.7282
Kukri_c2121_1994	1A	19.7282
RAC875_c22821_542	1A	19.7282	NULL
Kukri_c45607_199	1A	19.7282
BS00022667_51	1A	19.7282
IAAV2147	1A	19.7282
TA002993_0179_w	1A	19.7282
BS00069300_51	1A	19.7282
BobWhite_c6558_234	1A	19.7282	NULL
Excalibur_c44883_244	1A	19.7282
BS00069301_51	1A	19.7282
BobWhite_c34604_222	1A	19.7282
BS00083339_51	1A	19.7282
Kukri_c2121_1936	1A	19.7282
Ku_c2121_1232	1A	19.7282
IAAV6115	1A	20.2307
RAC875_c22821_479	1A	20.2307	NULL
wsnp_Ex_c7965_13519586	1A	20.7332
CAP11_c65_237	1A	20.7332
Excalibur_rep_c113950_132	1A	20.7332
Tdurum_contig52332_94	1A	20.7332
BS00079071_51	1A	20.7332	NULL
tplb0061f07_961	1A	20.7332
BobWhite_c1265_607	1A	20.7332
Tdurum_contig75476_167	1A	20.7332
Tdurum_contig50845_82	1A	21.2357
BS00100287_51	1A	21.2357
Excalibur_c48152_563	1A	21.7382
BS00077350_51	1A	21.7382
Kukri_c41943_967	1A	21.7382
BobWhite_c27474_124	1A	21.7382
BS00081773_51	1A	21.7382
BS00077351_51	1A	21.7382
BS00077492_51	1A	22.2407	NULL
BS00026453_51	1A	22.2407
Tdurum_contig50845_215	1A	22.2407
Ex_c17168_1216	1A	22.2407
BS00022977_51	1A	22.2407
Tdurum_contig43943_1165	1A	23.7637
Excalibur_c9196_313	1A	23.7637
Kukri_c11891_1015	1A	24.2662
BS00022288_51	1A	24.2662	NULL
BS00110709_51	1A	24.7687
BS00022270_51	1A	24.7687
RAC875_c34888_65	1A	25.2713
BS00022701_51	1A	25.7738
Kukri_c2121_2345	1A	26.2763
Ex_c4876_1221	1A	26.2763
IACX11001	1A	26.2763
Excalibur_c58154_84	1A	26.7788
Excalibur_c25175_512	1A	26.7788
BS00103478_51	1A	27.2813
wsnp_Ex_c7965_13520238	1A	27.2813
Excalibur_c25891_1402	1A	27.2813
Ku_c4823_673	1A	27.7838
Excalibur_c22240_938	1A	28.2864
Tdurum_contig42479_1254	1A	28.2864
IACX9458	1A	28.2864
Kukri_c13513_878	1A	31.3801	NULL
Tdurum_contig83113_134	1A	31.3801
wsnp_Ex_c7252_12453079	1A	31.3801
BS00081680_51	1A	31.3801
Excalibur_c20777_428	1A	31.8826
GENE_0449_141	1A	32.3852
BS00110358_51	1A	32.3852
BS00078401_51	1A	32.3852
BS00003761_51	1A	32.3852
BS00064536_51	1A	32.3852
Tdurum_contig29484_628	1A	32.3852
RAC875_c54245_88	1A	32.3852
BS00082266_51	1A	32.3852
BS00012052_51	1A	32.3852
Tdurum_contig61492_458	1A	32.3852
wsnp_BF200531A_Ta_2_1	1A	32.3852
BS00003802_51	1A	32.3852
Tdurum_contig61492_684	1A	32.3852
BS00022472_51	1A	32.3852
IAAV1469	1A	32.8877
Tdurum_contig11756_458	1A	32.8877
BobWhite_c46501_92	1A	32.8877
Tdurum_contig11756_1415	1A	32.8877
BS00022738_51	1A	32.8877
BS00039749_51	1A	33.3902
Tdurum_contig11756_264	1A	33.3902
Kukri_c18434_200	1A	33.3902
BS00107852_51	1A	39.4986
wsnp_Ex_c64327_63176640	1A	40.5087
IAAV3168	1A	41.0112
BS00078982_51	1A	41.5137
BS00105601_51	1A	41.5137
Excalibur_c11941_612	1A	41.5137
Excalibur_c11941_675	1A	41.5137
Ex_c3941_906	1A	41.5137
Excalibur_c3941_537	1A	41.5137
BS00022458_51	1A	41.5137
GENE_0509_78	1A	45.1423
wsnp_BF484606A_Ta_2_3	1A	45.1423
Excalibur_c7026_2635	1A	45.1423
BobWhite_c48591_394	1A	45.1423
BS00065005_51	1A	45.6448
BS00029346_51	1A	55.5673
wsnp_CAP12_c2438_1180601	1A	56.0699
Excalibur_c46833_204	1A	56.0699
RAC875_c89908_105	1A	56.0699
wsnp_BE490041A_Ta_2_1	1A	56.0699
BS00012210_51	1A	56.0699
IAAV5652	1A	56.0699
RAC875_c5544_4156	1A	57.08
IACX5982	1A	57.08
BobWhite_c4646_119	1A	57.08
Kukri_rep_c104386_273	1A	57.08
Tdurum_contig47183_205	1A	57.08
IAAV8987	1A	57.08
RAC875_c11899_366	1A	63.4717
BS00066852_51	1A	63.9742
IACX6344	1A	63.9742
Ra_c69908_1877	1A	66.5388
wsnp_Ra_c20126_29372577	1A	66.5388
Ex_c21450_396	1A	66.5388
Ku_c2898_783	1A	66.5388
wsnp_Ex_c5634_9906981	1A	68.5799
wsnp_Ex_c5634_9907829	1A	68.5799
wsnp_Ex_c1427_2736441	1A	68.5799
BS00074517_51	1A	69.5901
BS00087437_51	1A	70.0926
BS00010643_51	1A	70.5951
RAC875_c7891_426	1A	70.5951
Kukri_rep_c101022_1595	1A	70.5951
BS00086680_51	1A	71.0976
BobWhite_c478_1386	1A	72.1078
Ra_c26970_1740	1A	72.1078
Kukri_c28532_103	1A	72.1078
wsnp_RFL_Contig2808_2585736	1A	72.1078
BS00095100_51	1A	72.1078
IAAV4916	1A	72.1078
wsnp_Ex_c2178_4086161	1A	72.1078
IACX10924	1A	72.1078
IAAV3552	1A	72.1078
Ra_c10580_1629	1A	72.1078
RAC875_c49760_107	1A	72.1078
Ra_c2322_174	1A	72.1078
Tdurum_contig43360_1592	1A	72.1078
BS00031200_51	1A	72.1078
RAC875_c41581_176	1A	72.1078
Ra_c2322_1067	1A	72.1078
IACX7695	1A	72.1078
wsnp_Ku_c30921_40705731	1A	72.1078
CAP7_c3885_73	1A	72.1078
GENE_0405_237	1A	72.1078
BS00022156_51	1A	72.1078
Tdurum_contig43360_1381	1A	72.1078
TA001042_0912	1A	72.1078
Kukri_c609_328	1A	72.1078
wsnp_Ra_c34203_42948357	1A	72.6103
Kukri_c27717_316	1A	72.6103
RFL_Contig5450_993	1A	72.6103
wsnp_Ex_c15188_23387523	1A	72.6103
Excalibur_c37474_179	1A	72.6103
RAC875_rep_c105092_114	1A	72.6103
wsnp_Ra_c41581_48764320	1A	72.6103
Excalibur_c37474_242	1A	72.6103
GENE_0572_334	1A	73.1128
BS00072686_51	1A	73.1128
Excalibur_rep_c110450_286	1A	73.1128
BS00101116_51	1A	73.1128
wsnp_Ku_rep_c71909_71634013	1A	73.1128
BS00048892_51	1A	73.1128
Tdurum_contig81558_272	1A	73.1128
BS00009866_51	1A	73.6153
BS00085851_51	1A	73.6153
IACX8300	1A	73.6153
IACX542	1A	74.1178
BS00064679_51	1A	74.1178
wsnp_BE585780A_Ta_2_1	1A	74.6203
BobWhite_c46349_402	1A	75.1229
BS00021878_51	1A	75.6254
BS00094681_51	1A	75.6254
wsnp_Ex_c4605_8241260	1A	75.6254
Tdurum_contig55009_1153	1A	75.6254
wsnp_Ex_rep_c103087_88124573	1A	75.6254
Excalibur_rep_c107144_405	1A	75.6254
D_contig35755_111	1A	75.6254
wsnp_Ex_c4605_8240189	1A	75.6254
Kukri_c12165_1148	1A	75.6254
RAC875_c25799_457	1A	75.6254
IAAV7551	1A	75.6254
BS00081455_51	1A	75.6254
BS00110415_51	1A	75.6254
RAC875_c10400_791	1A	75.6254
TA001772_0625	1A	75.6254
wsnp_Ex_c4605_8239915	1A	75.6254
wsnp_Ex_c10100_16600633	1A	75.6254
wsnp_Ex_rep_c103087_88123733	1A	75.6254
wsnp_Ku_c47386_53862969	1A	75.6254
Kukri_c67601_267	1A	75.6254
Kukri_c19389_97	1A	75.6254
Excalibur_rep_c113303_500	1A	75.6254
RAC875_c3751_96	1A	75.6254
Kukri_rep_c115954_137	1A	75.6254
wsnp_Ex_rep_c66562_64849366	1A	75.6254
BS00077199_51	1A	75.6254
RAC875_c31168_238	1A	75.6254
BS00041358_51	1A	75.6254
wsnp_Ex_c3565_6521098	1A	75.6254
wsnp_Ku_c37925_46678703	1A	75.6254
wsnp_Ex_c3986_7217641	1A	75.6254
BobWhite_c12841_56	1A	75.6254
wsnp_Ex_c6817_11761300	1A	75.6254
wsnp_Ku_c4413_8008008	1A	75.6254
wsnp_Ex_c6817_11762714	1A	75.6254
Excalibur_c3565_2673	1A	75.6254
BS00068358_51	1A	75.6254
BS00110766_51	1A	75.6254
wsnp_Ex_c25628_34888253	1A	75.6254
wsnp_Ku_c37925_46679146	1A	75.6254
wsnp_Ex_rep_c101414_86781128	1A	75.6254
wsnp_Ex_c35563_43690084	1A	75.6254
wsnp_Ex_c25628_34888439	1A	75.6254
BS00065146_51	1A	75.6254
wsnp_Ra_c4481_8119609	1A	75.6254
RAC875_c12808_182	1A	75.6254
wsnp_BE403956A_Ta_2_3	1A	75.6254
Kukri_c54467_100	1A	75.6254
GENE_0053_224	1A	75.6254
wsnp_Ex_rep_c69738_68695568	1A	75.6254
RAC875_c24560_604	1A	75.6254
Kukri_c29668_338	1A	75.6254
Kukri_rep_c106037_96	1A	75.6254
RAC875_c105730_397	1A	75.6254
wsnp_Ex_c5543_9763520	1A	75.6254
IACX293	1A	75.6254
Kukri_c61766_907	1A	75.6254
wsnp_Ex_c55986_58282517	1A	83.1665
BS00021864_51	1A	83.1665
IACX3047	1A	83.669
IAAV5535	1A	83.669
wsnp_Ku_c21316_31053776	1A	85.7101
Kukri_c16745_75	1A	85.7101
wsnp_Ku_c21316_31053745	1A	85.7101
Kukri_c24715_175	1A	86.2127
wsnp_Ex_rep_c109742_92411838	1A	86.2127
BS00092585_51	1A	88.2538
Ex_c16529_304	1A	88.2538
BS00031066_51	1A	88.2538
Ex_c105443_895	1A	88.2538
BS00032112_51	1A	88.2538
CAP7_c6531_308	1A	88.2538
Kukri_c25215_124	1A	88.2538
IACX11338	1A	88.2538
GENE_0410_71	1A	88.2538
Kukri_c27785_400	1A	88.7563
RAC875_c53185_802	1A	88.7563
RAC875_c2734_135	1A	88.7563
RAC875_c41275_131	1A	88.7563
BS00023126_51	1A	88.7563
IAAV8429	1A	88.7563
Ra_c7552_772	1A	88.7563
Ra_c9876_373	1A	88.7563
Ex_c4051_1826	1A	88.7563
Excalibur_c34697_831	1A	88.7563
Ra_c4159_2716	1A	88.7563
wsnp_Ex_c21193_30320134	1A	88.7563
RAC875_c23081_141	1A	88.7563
BS00021714_51	1A	88.7563
BobWhite_c12568_900	1A	88.7563
Ku_c1571_1457	1A	89.0069
CAP11_c1972_285	1A	89.0069
Tdurum_contig28296_243	1A	89.0069
BS00022318_51	1A	89.0069
BS00065676_51	1A	89.5094
BS00016654_51	1A	89.5094
BS00021889_51	1A	89.5094
Excalibur_rep_c112145_271	1A	89.5094
BS00087600_51	1A	89.5094
BS00063068_51	1A	89.5094
Ra_c6038_588	1A	89.5094
BS00033469_51	1A	89.5094
BobWhite_rep_c49207_243	1A	89.5094
Ra_c58315_265	1A	89.5094
wsnp_Ex_c56097_58352130	1A	89.5094
Kukri_c3582_87	1A	89.5094
GENE_0112_64	1A	89.5094
BS00073585_51	1A	90.0119
RAC875_c43643_176	1A	90.5145
BobWhite_rep_c63819_182	1A	90.5145
Kukri_c22434_513	1A	91.017
wsnp_Ex_c572_1138770	1A	91.017
wsnp_Ex_c572_1138503	1A	91.017
IAAV7203	1A	91.017
wsnp_Ex_c572_1138339	1A	91.017
Ra_c2895_591	1A	91.017
wsnp_Ku_c4018_7333828	1A	91.017
BS00067420_51	1A	91.017
BS00040968_51	1A	91.017
Kukri_c88698_296	1A	93.5816
wsnp_Ra_c32175_41221223	1A	94.0841
IACX18883	1A	94.0841
RAC875_c86680_391	1A	94.0841
wsnp_Ex_c4310_7770452	1A	94.0841
BobWhite_c37935_124	1A	94.0841
BS00021719_51	1A	94.5867
IAAV213	1A	95.0892
wsnp_Ex_c25734_34995416	1A	95.0892
BobWhite_c38865_319	1A	95.0892
tplb0041a22_935	1A	96.0993
tplb0046g22_1351	1A	96.6018
Excalibur_c13489_867	1A	96.6018
BS00004522_51	1A	98.6429	NULL
Kukri_c10239_2186	1A	100.166
BS00087601_51	1A	100.668
RAC875_c31419_80	1A	101.171
RAC875_c38916_66	1A	101.171
wsnp_Ra_c16080_24638622	1A	101.171
BS00094925_51	1A	102.181
BS00022733_51	1A	102.181
wsnp_Ku_c23926_33870364	1A	102.684
wsnp_Ex_c8588_14419007	1A	102.684
Excalibur_c32167_59	1A	102.684
IACX742	1A	103.186
Kukri_c60564_136	1A	103.689
IACX3496	1A	105.212
Ex_c8514_1342	1A	105.212
Kukri_c11595_537	1A	106.222
RFL_Contig3203_1971	1A	106.724
wsnp_Ku_c21356_31093507	1A	106.724
IAAV2072	1A	107.227
BS00002216_51	1A	107.227
Excalibur_c30591_637	1A	107.227
IACX4378	1A	107.227
IACX4386	1A	107.227
wsnp_Ex_c27940_37101775	1A	107.729
Ex_c5192_943	1A	107.729
wsnp_Ku_c24239_34199356	1A	107.729
wsnp_Ex_c12336_19686808	1A	107.729
IAAV3049	1A	107.729
wsnp_Ex_c5216_9235964	1A	108.232
wsnp_Ex_c5192_9203682	1A	109.755
wsnp_Ra_c12148_19539667	1A	109.755
wsnp_Ex_c5192_9203100	1A	109.755
RAC875_c31276_1128	1A	109.755
BS00033262_51	1A	109.755	NULL
Excalibur_c49421_443	1A	110.257
wsnp_Ex_c12165_19452361	1A	110.257
IAAV5406	1A	110.257
wsnp_Ex_c42282_48900922	1A	110.257
BobWhite_c18881_338	1A	110.257
RAC875_c16080_777	1A	110.257
Ku_c8351_2029	1A	110.257
Kukri_c52952_315	1A	110.257
wsnp_Ra_c37745_45806931	1A	110.76
Excalibur_rep_c66449_1588	1A	111.262
BobWhite_rep_c63278_349	1A	111.262
wsnp_Ex_c34344_42676379	1A	111.262
wsnp_Ex_rep_c66628_64934660	1A	111.262
wsnp_Ex_c34344_42677360	1A	111.262
BobWhite_c5356_1272	1A	111.262
Excalibur_c15357_432	1A	111.765
CAP12_c2265_240	1A	111.765
RFL_Contig22_387	1A	112.775
BS00065325_51	1A	112.775
wsnp_Ku_c15214_23756800	1A	112.775
TA004265_0757	1A	112.775
tplb0045g22_418	1A	113.277
RAC875_c29540_1109	1A	113.277
wsnp_Ra_c33025_41968284	1A	113.277
BS00022432_51	1A	113.277
wsnp_BG314157A_Ta_2_1	1A	113.78
Kukri_c53153_92	1A	113.78
Ku_c13107_579	1A	113.78
BS00067652_51	1A	113.78
BS00096721_51	1A	114.282
BS00064638_51	1A	114.282
BS00077432_51	1A	115.805
Kukri_c39377_286	1A	125.122
Kukri_c29039_315	1A	125.624
Excalibur_c3429_236	1A	126.127
Excalibur_c3429_652	1A	126.127
RAC875_c100147_55	1A	126.127
BS00065324_51	1A	135.443
RFL_Contig22_617	1A	135.443
RAC875_c29540_413	1A	135.946
wsnp_Ex_rep_c108951_91954190	1A	135.946
BS00021728_51	1A	135.946
wsnp_Ra_c11877_19161832	1A	135.946
Excalibur_c65437_104	1A	136.956
RAC875_c27417_150	1A	136.956
Kukri_c43410_348	1A	136.956
RAC875_c46551_339	1A	136.956
Excalibur_c3475_903	1A	136.956
Excalibur_c3475_113	1A	136.956
RAC875_c49074_374	1A	137.459
wsnp_Ex_c20489_29564938	1A	137.459
Kukri_c31891_1355	1A	137.459
BS00030036_51	1A	137.459
wsnp_Ex_c6452_11213329	1A	137.459
IAAV6234	1A	138.982
wsnp_BM140362A_Ta_2_2	1A	139.992
wsnp_CAP12_c1960_972031	1A	140.494
BS00079538_51	1A	140.494
BS00022173_51	1A	140.494
BS00022220_51	1A	140.494
Kukri_c1313_1158	1A	141.504
Ku_c1313_1673	1A	141.504
Ra_c64515_242	1A	142.007
GENE_3454_74	1A	142.007
Ku_c10813_1122	1A	142.007
BS00088035_51	1A	142.509
wsnp_Ex_c32590_41222878	1A	142.509
BobWhite_c46007_582	1A	142.509
Kukri_c54678_88	1A	142.509
Jagger_c5280_407	1A	142.509
Kukri_rep_c109473_80	1A	142.509
wsnp_Ex_c1997_3757721	1A	142.509
wsnp_JD_c6544_7697578	1A	142.509
wsnp_JD_c6544_7697412	1A	142.509
wsnp_JD_c6544_7697235	1A	142.509
BS00067742_51	1A	143.52
TA002402_1350	1A	145.042
BS00088136_51	1A	145.042
RFL_Contig4781_1792	1A	145.545
BS00039378_51	1A	145.545
BS00009808_51	1A	145.545
BS00062876_51	1A	145.545
BS00011146_51	1A	145.545
wsnp_Ex_rep_c68085_66839109	1A	145.545
CAP12_c3602_91	1A	145.545
wsnp_Ra_c11594_18777085	1A	145.545
wsnp_Ex_rep_c68493_67320068	1A	145.545
wsnp_Ku_c17322_26392311	1A	145.545
GENE_0392_97	1A	145.545
Kukri_c67383_102	1A	145.545
wsnp_Ex_c43228_49605281	1A	145.545
CAP7_c1891_230	1A	145.545
BS00039377_51	1A	145.545
BS00065430_51	1A	145.545
wsnp_Ex_c3258_6004611	1A	145.545
CAP11_c1021_200	1A	145.545
wsnp_Ku_c5210_9289260	1A	145.545
BS00034278_51	1A	145.545
BS00022788_51	1A	145.545
BobWhite_c11946_277	1A	145.545
BobWhite_c14587_51	1A	145.545
wsnp_Ku_c23012_32893918	1A	145.545
Excalibur_c14911_546	1A	145.545
RAC875_rep_c95460_302	1A	145.545
Kukri_c18017_1696	1A	145.545
Excalibur_c5033_587	1A	145.545
IACX7716	1A	146.555
wsnp_BG263358A_Ta_2_1	1A	147.058
BobWhite_c26122_129	1A	149.622
wsnp_Ku_c33917_43336069	1A	150.125
BS00087588_51	1A	151.135
CAP7_c4879_249	1A	152.145
BS00028146_51	1A	152.648
wsnp_Ex_c6563_11378915	1A	152.648
Kukri_c45512_193	1A	153.15
RAC875_c15975_1208	1A	153.15
wsnp_CAP7_c3472_1623955	1A	153.653
BS00009104_51	1A	153.653
BS00012042_51	1A	154.155
BS00088350_51	1A	155.678
wsnp_BG606986A_Ta_2_1	1A	155.678
wsnp_BG606986A_Ta_2_4	1A	155.678
RAC875_c25814_361	1A	156.181
BS00022396_51	1A	156.683
BS00039795_51	1A	157.693
BS00022239_51	1A	158.703
BS00110130_51	1A	159.206
BS00020241_51	1A	161.247
BS00073413_51	1A	161.247
BS00075532_51	1A	161.75
GENE_0069_468	1A	161.75
Excalibur_c97157_137	1A	162.252
Excalibur_c97157_65	1A	162.252
BobWhite_c23632_322	1A	162.755
Kukri_c7119_392	1A	163.257
wsnp_Ex_c33452_41938013	1A	163.257
wsnp_Ex_c33452_41938159	1A	163.257
IACX5994	1A	163.257
wsnp_Ex_rep_c102067_87313597	1A	165.298
Excalibur_c26688_138	1A	165.298
RFL_Contig5334_1969	1A	165.298
wsnp_Ex_c28900_37982485	1A	165.298
IAAV7172	1A	165.298
GENE_0033_233	1A	165.298
wsnp_Ex_rep_c102067_87314043	1A	165.298
Tdurum_contig96086_74	1A	165.298
Kukri_rep_c115111_251	1A	165.298
RAC875_rep_c105766_652	1A	165.298
wsnp_BE443588A_Ta_2_2	1A	165.298
BobWhite_c41272_159	1A	165.298
wsnp_Ex_c4612_8254533	1A	165.298
Tdurum_contig56158_60	1A	165.298
RFL_Contig5334_831	1A	165.298
BS00068391_51	1A	165.801
wsnp_CAP8_c4785_2322876	1A	166.303
BS00070581_51	1A	166.303
BS00023935_51	1A	166.303
BS00078085_51	1A	166.303
wsnp_CAP11_c1815_982483	1A	166.303
BS00095510_51	1A	166.303
BS00070580_51	1A	166.303
BobWhite_c22134_398	1A	166.806
BS00037976_51	1A	167.308
BS00110877_51	1A	167.308
BS00023203_51	1A	167.308
RAC875_c67771_805	1A	167.308
RAC875_c41993_582	1A	167.308
TA005289_1104	1A	167.308
tplb0059d21_1032	1A	167.308
BobWhite_rep_c65812_710	1A	168.318
BobWhite_c24825_349	1A	168.318
Kukri_c55266_242	1A	168.318
BS00036104_51	1A	168.318
IAAV3156	1A	168.318
wsnp_Ex_c23143_32376622	1A	169.329
Kukri_c82086_387	1A	169.329
RAC875_c49433_308	1A	169.329
Ra_c8027_1021	1A	169.329
RFL_Contig399_1148	1A	169.329
Tdurum_contig81642_298	1A	169.329
RAC875_c16824_202	1A	169.329
Excalibur_c21534_1436	1A	169.329
Tdurum_contig47345_284	1A	169.329
wsnp_Ex_c13955_21833712	1A	169.329
wsnp_CAP11_c29_68486	1A	169.329
CAP12_c6629_301	1A	172.957
Excalibur_c1936_1072	1A	172.957
wsnp_Ku_rep_c109724_94227136	1A	172.957
Kukri_c8757_107	1A	173.46
CAP12_c8163_118	1A	173.46
RAC875_c60162_206	1A	174.983
wsnp_JD_c4904_6034093	1A	174.983
RAC875_c60162_129	1A	174.983
wsnp_CAP12_rep_c8598_3608465	1A	176.506
wsnp_Ex_c28149_37293117	1A	176.506
BS00034899_51	1A	176.506
BS00067119_51	1A	176.506
BS00066659_51	1A	176.506
JD_c285_1438	1A	176.506
Kukri_c67703_174	1A	176.506
wsnp_Ex_c34594_42877243	1A	176.506
CAP7_c4277_191	1A	176.506
RAC875_rep_c69152_184	1A	176.506
Tdurum_contig78830_348	1A	176.506
wsnp_CAP7_rep_c5385_2417464	1A	176.506
RAC875_c21673_641	1A	176.506
RAC875_rep_c108284_98	1A	176.506
Tdurum_contig78830_745	1A	176.506
BS00056547_51	1A	176.506
BobWhite_c46857_82	1A	176.506
BS00072408_51	1A	176.506
wsnp_Ex_c12399_19776420	1A	176.506
Excalibur_c60388_189	1A	177.008
wsnp_Ex_c34594_42877119	1A	177.511
Kukri_c19251_236	1A	178.013
wsnp_Ex_c6488_11266589	1A	178.013
BS00066212_51	1A	178.013
Jagger_c468_53	1A	178.013
Tdurum_contig56662_54	1A	178.013
BobWhite_c44164_402	1A	178.013
BS00030043_51	1A	178.013
BobWhite_c37358_208	1A	178.013
BobWhite_c44164_151	1A	178.013
Tdurum_contig18174_283	1A	178.013
Kukri_c51781_199	1A	178.013
CAP12_c3758_112	1A	178.013
Excalibur_c23598_1632	1A	178.013
BobWhite_rep_c49755_131	1A	178.013
Excalibur_c30974_65	1A	178.013
wsnp_Ex_c23598_32826926	1A	178.013
Excalibur_c66_147	1A	178.516
IAAV3695	1A	178.516
Tdurum_contig81011_244	1A	178.516
wsnp_CAP11_c146_160903	1A	178.516
wsnp_JD_c13024_13129681	1A	179.526
Ra_c29200_300	1A	179.526
IAAV3650	1A	179.526
Tdurum_contig75762_377	1A	179.526
JD_c13024_360	1A	179.526
Tdurum_contig75762_406	1A	179.526
BS00032825_51	1A	184.794	NULL
tplb0021i12_383	1A	185.804
wsnp_JD_rep_c49006_33254974	1A	185.804
RAC875_rep_c71093_1070	1A	185.804
BS00079088_51	1A	187.845
BS00065268_51	1A	193.672
Kukri_c310_1953	1A	204.829	NULL
wsnp_Ku_c14496_22838796	1A	207.923
wsnp_Ex_c18499_27344859	1A	208.933
BS00106641_51	1A	208.933
BS00023114_51	1A	208.933
BS00043441_51	1A	209.435
BS00022824_51	1A	209.435
wsnp_Ex_c25730_34991010	1A	209.938
wsnp_Ex_c9918_16332583	1A	209.938
wsnp_Ex_c9343_15514687	1A	210.44
wsnp_Ex_c9343_15514531	1A	210.44
RAC875_c53725_217	1A	210.943
BS00011521_51	1A	211.953
wsnp_Ex_c48407_53323483	1A	211.953
RAC875_c11016_495	1A	211.953
GENE_0171_87	1A	211.953
wsnp_Ex_c3201_5910659	1A	211.953
wsnp_Ex_c3201_5910642	1A	211.953
RAC875_c52947_338	1A	212.455
Kukri_c65610_551	1A	212.455
RAC875_c43002_382	1A	214.237
BS00063847_51	1A	215.76
Kukri_c47559_289	1A	215.76
IAAV4238	1A	215.76
BobWhite_c16159_288	1A	216.262
BS00108585_51	1A	216.262
BS00056823_51	1A	216.262
Kukri_c44201_497	1A	216.765
BS00065170_51	1A	217.267
RAC875_c51346_99	1A	217.267
wsnp_Ra_c59303_60669172	1A	217.267
Kukri_c19837_432	1A	217.77
wsnp_Ex_rep_c103474_88421290	1A	218.272
wsnp_Ex_c36911_44767554	1A	218.272
IAAV6100	1A	218.272
RAC875_rep_c71278_345	1A	218.272
BS00035273_51	1A	220.837
BS00070951_51	1A	220.837
BS00022514_51	1A	220.837
Kukri_c44500_315	1A	220.837
IAAV4435	1A	221.34
Excalibur_c41592_100	1A	221.34
wsnp_Ex_c6476_11246531	1A	221.34
GENE_0543_113	1A	221.842
GENE_0543_1074	1A	221.842
BS00064087_51	1A	221.842
Excalibur_c46365_304	1A	221.842
Tdurum_contig11349_810	1A	221.842
Kukri_c4204_1346	1A	221.842
Excalibur_c12932_2102	1A	221.842
wsnp_Ex_rep_c67492_66096650	1A	221.842
Kukri_c4204_1673	1A	221.842
IAAV8446	1A	222.345
Excalibur_c6476_163	1A	222.847
CAP11_c1115_150	1A	223.857
Kukri_c34242_404	1A	224.36
BS00096930_51	1A	224.36
Tdurum_contig47006_1105	1A	225.37
Tdurum_contig47006_2711	1A	225.37
Kukri_c18608_729	1A	225.37
wsnp_Ex_rep_c72011_70562321	1A	225.37
wsnp_JD_c12333_12595897	1A	225.37
tplb0059i08_441	1A	225.37
Excalibur_c17004_1396	1A	225.37
wsnp_Ex_c2918_5381441	1A	225.872
BobWhite_c44947_277	1A	231.14
wsnp_Ex_c52086_55808193	1A	231.14
RAC875_c43389_105	1A	231.14
CAP7_c1295_62	1A	231.14
RAC875_c85550_52	1A	231.14
wsnp_Ex_c52086_55808126	1A	231.14
BS00011913_51	1A	231.643
RAC875_c5882_307	1A	231.643
IACX6022	1A	231.643
BS00023419_51	1A	232.145
Excalibur_c12819_216	1A	232.145
BS00054271_51	1A	232.145
BS00023417_51	1A	232.145
BS00024286_51	1A	232.648
IAAV1301	1A	233.151
BS00067458_51	1A	233.151
BS00051843_51	1A	233.653
BS00063399_51	1A	234.663
Excalibur_rep_c71271_247	1A	236.186
Tdurum_contig5560_193	1A	236.186
BS00032855_51	1A	236.186
BS00067741_51	1A	238.227
wsnp_Ex_c1255_2411550	1A	238.227
wsnp_Ku_c330_683203	1A	238.227
wsnp_Ex_c412_814247	1A	238.227
Excalibur_c1255_293	1A	238.227
Jagger_c5878_119	1B	0
Kukri_c44369_131	1B	0.502517
Ra_c78638_309	1B	1.00503	NULL
BS00065413_51	1B	1.00503
BS00071333_51	1B	1.00503
BS00015608_51	1B	1.00503
Excalibur_c35316_388	1B	1.00503
GENE_0412_338	1B	1.00503
BS00071161_51	1B	1.00503
BS00022504_51	1B	1.00503
RAC875_c24163_155	1B	1.00503
BS00082565_51	1B	1.00503
Excalibur_c22958_433	1B	1.50755
BS00022180_51	1B	1.50755
Excalibur_c10657_796	1B	1.50755
Excalibur_c21898_1423	1B	1.50755
BS00022020_51	1B	1.50755
BS00026180_51	1B	2.01007	NULL
BS00093078_51	1B	2.51258
BS00050522_51	1B	8.90425
BS00064465_51	1B	9.91439
BS00011824_51	1B	9.91439
BS00022296_51	1B	10.4169
Kukri_c37738_417	1B	10.4169
BobWhite_c4303_524	1B	10.4169
BS00030768_51	1B	10.9194
BobWhite_c5793_372	1B	13.4841
BS00022505_51	1B	13.9866
BS00022482_51	1B	13.9866
Kukri_rep_c106834_139	1B	13.9866
Tdurum_contig28703_293	1B	13.9866
Excalibur_c43567_633	1B	13.9866
BS00066271_51	1B	13.9866
Excalibur_c30569_384	1B	13.9866
BS00106495_51	1B	18.7021
Kukri_c8211_401	1B	19.2047
CAP8_c2499_173	1B	19.2047
BS00023102_51	1B	19.2047
D_F5XZDLF01B50S3_317	1B	19.7072
Kukri_c92979_195	1B	19.7072
Kukri_c36151_170	1B	19.7072
BS00003917_51	1B	19.7072
BS00081729_51	1B	19.7072	NULL
BS00081734_51	1B	20.2097	NULL
BS00011608_51	1B	20.7122
BS00070706_51	1B	20.7122
Tdurum_contig47083_278	1B	20.7122
CAP11_c852_366	1B	20.7122
BS00029539_51	1B	21.2147
Kukri_c29655_194	1B	21.7172
BS00072113_51	1B	22.2198
RFL_Contig4140_1135	1B	22.7223
RAC875_c8222_773	1B	23.2248
BS00022101_51	1B	23.7273
BS00022429_51	1B	23.7273
GENE_4832_103	1B	24.7374
Tdurum_contig50555_632	1B	24.7374
Excalibur_c54420_218	1B	25.7476
RAC875_c15942_571	1B	25.7476
Kukri_c3754_163	1B	25.7476
BS00110121_51	1B	25.7476
RFL_Contig4104_670	1B	25.7476
wsnp_Ku_c8592_14575931	1B	25.7476
IAAV3809	1B	25.7476
BS00068182_51	1B	25.7476
GENE_3569_500	1B	25.7476
Ku_c31363_2165	1B	25.7476
BS00105833_51	1B	25.7476
Kukri_c11756_1706	1B	25.7476
BS00098794_51	1B	25.7476
RAC875_c7926_467	1B	26.2501	NULL
Tdurum_contig41904_446	1B	26.7526	NULL
Tdurum_contig50667_671	1B	26.7526	NULL
wsnp_Ra_c5485_9703900	1B	26.7526
Tdurum_contig403_290	1B	26.7526	NULL
Tdurum_contig75546_247	1B	26.7526	NULL
BS00037387_51	1B	26.7526
Excalibur_c11666_996	1B	28.7937
Excalibur_c16851_835	1B	28.7937
BS00090770_51	1B	28.7937
Tdurum_contig50667_306	1B	28.7937
CAP8_c1356_450	1B	28.7937
BobWhite_c14271_1379	1B	28.7937
CAP7_c3847_204	1B	28.7937
BS00011695_51	1B	30.3167
TA003422_0757	1B	30.3167
BS00105846_51	1B	30.8192
CAP7_c3299_342	1B	31.3217
CAP7_c3299_316	1B	31.3217
BS00053605_51	1B	33.3628
Excalibur_c11666_134	1B	33.3628
Ex_c14361_506	1B	33.3628
Kukri_c8592_935	1B	33.3628
Excalibur_c55363_265	1B	33.3628
Excalibur_c20921_163	1B	33.3628
RFL_Contig1118_1073	1B	33.3628
Excalibur_c3270_1566	1B	33.3628
Excalibur_c55959_651	1B	33.3628
IAAV4194	1B	33.3628
Excalibur_c415_844	1B	33.3628
BS00076889_51	1B	33.3628
BobWhite_c39269_243	1B	33.3628
wsnp_Ex_c5780_10153638	1B	33.3628
Tdurum_contig44861_237	1B	33.3628
IAAV3666	1B	33.3628
BS00093336_51	1B	33.3628	NULL
GENE_4668_244	1B	33.3628
Excalibur_c6726_357	1B	33.3628
Excalibur_c14273_1928	1B	33.3628
Excalibur_c34148_481	1B	33.3628
RAC875_c51663_87	1B	33.8653
Tdurum_contig34049_172	1B	35.3883
BS00065053_51	1B	35.8908
BS00067003_51	1B	36.3933
BS00106306_51	1B	36.3933
wsnp_Ex_c6417_11155739	1B	38.958
IAAV7704	1B	38.958
Excalibur_c28016_132	1B	38.958
Excalibur_c3510_2372	1B	38.958
Excalibur_c1886_1288	1B	38.958
wsnp_Ex_c12063_19310114	1B	38.958
Tdurum_contig75938_1546	1B	39.4605
wsnp_Ku_c4911_8795151	1B	39.963
RAC875_c826_839	1B	39.963
Kukri_rep_c108299_221	1B	39.963
BS00022902_51	1B	39.963
Kukri_c5861_360	1B	39.963
BS00099829_51	1B	39.963
wsnp_Ex_c2111_3963339	1B	39.963
RAC875_c20904_686	1B	42.2652
wsnp_Ex_c28495_37622019	1B	44.5674
Excalibur_c46902_92	1B	46.8696
BS00022590_51	1B	49.9634
BobWhite_c26045_230	1B	49.9634
RAC875_c13585_778	1B	50.4659
BS00022916_51	1B	52.507
Excalibur_c12710_740	1B	53.0095
wsnp_Ex_c25782_35041189	1B	53.0095
BS00011205_51	1B	53.0095
BS00068456_51	1B	53.512
GENE_1756_115	1B	55.035
Kukri_c8533_1398	1B	55.035
IACX2935	1B	55.035
CAP8_rep_c9642_82	1B	55.035
IAAV8952	1B	55.5375
BS00087784_51	1B	55.5375
BS00074662_51	1B	55.5375	NULL
Kukri_c4376_388	1B	55.5375
BS00074665_51	1B	55.5375	NULL
Excalibur_c26936_636	1B	55.5375
RAC875_c29906_275	1B	55.5375
BS00027613_51	1B	56.5476	NULL
BS00022255_51	1B	56.5476
BS00061778_51	1B	56.5476	NULL
wsnp_Ku_c11987_19472688	1B	56.5476
wsnp_Ku_c11987_19473636	1B	56.5476
Excalibur_c6417_938	1B	56.5476
RAC875_rep_c96733_369	1B	56.5476
Kukri_c105601_74	1B	56.5476
RAC875_c8271_1352	1B	56.5476
Kukri_c18006_1568	1B	56.5476
Kukri_c23300_267	1B	56.5476
RAC875_c8271_887	1B	56.5476
RAC875_c8271_1469	1B	56.5476
Tdurum_contig17609_117	1B	56.5476
Ra_c16879_977	1B	56.5476
wsnp_Ku_rep_c70742_70379526	1B	56.5476
D_contig25392_201	1B	57.0502
Ra_c29142_340	1B	57.5527
IAAV6	1B	57.5527
Tdurum_contig26281_139	1B	57.5527
RFL_Contig1081_570	1B	57.5527
Tdurum_contig17609_308	1B	57.5527
Ra_c24839_215	1B	57.5527
GENE_3653_580	1B	58.0552
BS00110546_51	1B	58.5577
RAC875_rep_c109416_191	1B	59.0602
Excalibur_c75821_605	1B	59.0602
Ra_c40444_302	1B	64.8869	NULL
RFL_Contig2852_1839	1B	69.6024
Tdurum_contig42633_1282	1B	69.6024
BS00022104_51	1B	70.105
Tdurum_contig45715_1246	1B	70.105
Ku_c2115_541	1B	70.105
Excalibur_c32608_500	1B	70.105
Tdurum_contig45715_549	1B	70.105
CAP7_c1241_128	1B	70.105
IAAV3232	1B	70.105
wsnp_Ex_c5947_10431109	1B	70.105
Excalibur_rep_c106174_390	1B	70.105
Excalibur_c18876_334	1B	70.105
wsnp_Ku_c2115_4089288	1B	70.105
TA004324_0491	1B	70.105
BobWhite_c4236_410	1B	70.105
Excalibur_c10319_229	1B	70.105
GENE_0522_336	1B	70.105
BobWhite_c19327_314	1B	70.105
BobWhite_c8713_420	1B	70.105
BS00001364_51	1B	70.105
BS00067706_51	1B	70.105
IAAV4349	1B	70.105
BS00086576_51	1B	70.105
BS00095478_51	1B	70.105
BS00095477_51	1B	70.105
Ku_c2189_853	1B	70.105
BS00051105_51	1B	70.105
BobWhite_c39153_131	1B	70.6075
Ex_c40520_1484	1B	71.11
IAAV2452	1B	71.6125
BS00029013_51	1B	72.115
Excalibur_c89515_95	1B	72.6175
BS00049927_51	1B	73.1201
BS00093736_51	1B	73.6226
IAAV7043	1B	73.6226
RAC875_c60360_389	1B	73.6226
Ku_c5960_496	1B	74.1251
BS00013901_51	1B	74.6276
BS00093740_51	1B	74.6276
RAC875_c90431_275	1B	74.6276
Excalibur_c13573_230	1B	75.1301
BS00021995_51	1B	76.6531
Tdurum_contig29769_202	1B	76.6531
Kukri_rep_c111517_289	1B	76.6531
wsnp_BE443531B_Ta_1_1	1B	78.6942
Excalibur_c27675_912	1B	80.7353
Ku_c11813_215	1B	81.491
RAC875_rep_c95069_54	1B	81.491
tplb0029b01_1022	1B	81.9935
tplb0029b01_123	1B	81.9935
BS00011450_51	1B	81.9935
BobWhite_c1456_615	1B	81.9935
Excalibur_c6497_535	1B	81.9935
BS00063866_51	1B	81.9935
wsnp_JD_c8926_9848514	1B	82.496
BS00022687_51	1B	82.496
BS00009270_51	1B	82.496
CAP7_c12317_245	1B	82.496
RAC875_c42206_305	1B	82.496
BS00031023_51	1B	82.496
BobWhite_c18583_280	1B	82.496
tplb0030i08_367	1B	82.496
BS00022085_51	1B	82.496
BobWhite_c22981_218	1B	82.496
wsnp_Ex_c7629_13033231	1B	82.496
IACX1008	1B	82.496
wsnp_Ex_c24700_33953160	1B	82.496
wsnp_RFL_Contig2446_2008649	1B	82.496
GENE_4465_342	1B	82.496
BS00031831_51	1B	82.496
wsnp_Ku_c3710_6836438	1B	82.496
IACX7450	1B	82.496
BS00067244_51	1B	82.496
BS00050630_51	1B	83.5061
TA004947_0758	1B	84.5163
BS00053348_51	1B	84.5163
BS00031024_51	1B	84.5163
wsnp_BE637864B_Ta_1_1	1B	85.5264
TA003169_1042	1B	85.5264
wsnp_Ra_c8506_14401408	1B	85.5264
GENE_2162_749	1B	85.5264
GENE_2162_720	1B	85.5264
BobWhite_c9316_300	1B	86.0289
BS00073034_51	1B	86.5314
BS00010992_51	1B	87.034
Tdurum_contig20702_326	1B	87.034
BS00022690_51	1B	87.034
Tdurum_contig11891_621	1B	87.034
CAP11_c7652_277	1B	87.034
BS00022648_51	1B	87.034
Ra_c71421_387	1B	87.5365
Kukri_c5299_192	1B	87.5365
Kukri_rep_c112099_98	1B	87.5365
Ku_c58871_938	1B	87.5365
JD_c48840_451	1B	87.5365
Kukri_c6027_66	1B	87.5365
BS00087906_51	1B	87.5365
Kukri_c24120_83	1B	87.5365
BS00062632_51	1B	87.5365
BS00108806_51	1B	87.5365
Kukri_c5299_341	1B	87.5365
BS00033467_51	1B	87.5365
IACX5970	1B	88.039
wsnp_Ra_rep_c74968_72704437	1B	88.039
BS00003839_51	1B	88.039
RAC875_rep_c69360_259	1B	88.039
RAC875_c10659_1539	1B	88.5415
BS00009381_51	1B	89.044
Kukri_c18052_356	1B	89.044
Kukri_c81766_107	1B	89.044
BS00031948_51	1B	90.567
BS00068239_51	1B	91.0695
Tdurum_contig31149_408	1B	91.0695
Tdurum_contig13335_194	1B	91.572
BS00097433_51	1B	91.572
Excalibur_c30762_713	1B	91.572
IAAV5246	1B	91.572
BS00063676_51	1B	91.572
Excalibur_c56657_282	1B	91.572
BS00050126_51	1B	91.572	NULL
BS00090553_51	1B	91.572
BS00036121_51	1B	91.572
TA015141_0717	1B	91.572
BS00091640_51	1B	91.572
D_GB5Y7FA02GPYE5_185	1B	91.572
BS00022722_51	1B	91.572
Kukri_rep_c104432_114	1B	91.572
BS00009921_51	1B	91.572
BS00010875_51	1B	91.572
Kukri_rep_c104432_409	1B	91.572
Kukri_c19641_889	1B	91.572
BobWhite_rep_c62985_546	1B	91.572
BS00023006_51	1B	91.572
D_contig12344_83	1B	91.572
IACX8373	1B	91.572
TA005764_0704	1B	91.572
BS00043071_51	1B	91.572
Kukri_rep_c107366_103	1B	91.572
BS00042054_51	1B	91.572
wsnp_JD_c4444_5575748	1B	91.572
BS00106581_51	1B	91.572
BS00067743_51	1B	91.572
BS00013824_51	1B	91.572
Ex_c3265_2068	1B	92.0745
Ex_c24969_223	1B	92.0745
wsnp_RFL_Contig4726_5654774	1B	92.0745
BobWhite_c22266_315	1B	92.0745
Kukri_rep_c101550_113	1B	92.0745
Ra_c15153_324	1B	93.0847
X1B_1R	1B	98.3527
Ra_c15472_872	1B	100.917	NULL
BS00067507_51	1B	101.42	NULL
BS00064406_51	1B	101.922
GENE_0542_613	1B	101.922
wsnp_BE399980B_Ta_2_1	1B	101.922	NULL
BS00098306_51	1B	101.922
BS00110520_51	1B	101.922
Excalibur_c47235_662	1B	101.922
GENE_0121_495	1B	101.922
BS00098308_51	1B	101.922
BS00081569_51	1B	101.922
IAAV4705	1B	101.922
BS00094759_51	1B	101.922
IAAV7602	1B	101.922
GENE_2162_650	1B	101.922
Kukri_rep_c112401_78	1B	101.922
BS00110181_51	1B	101.922
Excalibur_c11764_1265	1B	102.425
GENE_0528_131	1B	102.927
RFL_Contig5090_1154	1B	102.927
RAC875_c15207_450	1B	103.43
BS00084305_51	1B	103.43
Excalibur_c32033_97	1B	103.932
Tdurum_contig10663_267	1B	103.932
GENE_0332_657	1B	104.435
Excalibur_c32726_279	1B	104.435
IAAV392	1B	104.435
BS00083177_51	1B	104.435	NULL
BS00067586_51	1B	104.435
Excalibur_c24117_534	1B	104.435
GENE_0339_153	1B	104.435
Kukri_c19832_777	1B	104.435
Kukri_c23819_259	1B	104.435
Kukri_c43552_443	1B	104.435	NULL
RAC875_c51813_151	1B	104.435
BobWhite_c19204_92	1B	104.435
Tdurum_contig42247_2504	1B	104.435
BS00059502_51	1B	104.435	NULL
Ku_c3998_1400	1B	104.435	NULL
GENE_4608_406	1B	104.435
Kukri_c43552_238	1B	104.435	NULL
RAC875_c51813_182	1B	104.435
BS00101816_51	1B	104.435	NULL
GENE_0387_81	1B	104.435
BS00108057_51	1B	104.435	NULL
Tdurum_contig58525_304	1B	104.435	NULL
D_contig94337_140	1B	104.435
tplb0055p02_1074	1B	104.435
GENE_3070_79	1B	104.435
wsnp_Ku_c230_460618	1B	104.435	NULL
BS00110900_51	1B	104.435	NULL
BS00068380_51	1B	104.435
Excalibur_c16625_256	1B	104.435
IACX3433	1B	104.435
Kukri_c4911_515	1B	104.435	NULL
Tdurum_contig82187_189	1B	104.435	NULL
RAC875_c65864_437	1B	104.435	NULL
Excalibur_c2868_486	1B	104.435
BS00103677_51	1B	104.435	NULL
Excalibur_c54439_276	1B	104.435
Ra_c6693_1297	1B	104.435	NULL
Tdurum_contig21489_449	1B	104.435
Tdurum_contig31387_156	1B	104.435
IAAV7445	1B	104.435
Jagger_c5906_333	1B	104.435
BS00065487_51	1B	104.435	NULL
Tdurum_contig101101_264	1B	104.435
BS00004981_51	1B	104.435
GENE_0489_333	1B	104.435
Ku_c7557_633	1B	104.435
Excalibur_c19341_673	1B	104.435
Excalibur_c49234_475	1B	104.435
RFL_Contig293_498	1B	104.435
BS00022317_51	1B	104.435	NULL
Kukri_rep_c88225_329	1B	104.435
Tdurum_contig12812_83	1B	104.435
RAC875_rep_c119710_79	1B	104.435
RAC875_c2209_988	1B	104.435
Excalibur_c2868_1808	1B	104.435
BS00099165_51	1B	104.435
RAC875_c83089_213	1B	104.435
Kukri_c7_731	1B	104.435
D_F1BEJMU02JP8DY_187	1B	104.435
IAAV5858	1B	104.435
GENE_0433_66	1B	104.435
BS00066117_51	1B	104.435
GENE_0400_297	1B	104.435
BS00026899_51	1B	104.435
RAC875_rep_c75626_232	1B	104.435
D_contig18874_367	1B	104.435
tplb0038o14_634	1B	104.435
IAAV61	1B	104.435
Excalibur_c1263_901	1B	104.435
BobWhite_c7063_276	1B	104.435
RAC875_c23473_165	1B	104.435
RAC875_c2257_728	1B	104.435	NULL
Excalibur_c34848_287	1B	104.435
Tdurum_contig5501_176	1B	104.435	NULL
IACX7219	1B	104.435
BS00063573_51	1B	104.435	NULL
BS00110896_51	1B	104.435	NULL
Tdurum_contig56148_382	1B	104.435	NULL
Ra_c69176_1308	1B	104.435	NULL
IAAV6464	1B	104.435
Tdurum_contig8791_415	1B	104.435	NULL
GENE_0450_892	1B	104.435
D_GB5Y7FA02I3OFD_118	1B	104.435
BS00063574_51	1B	104.435	NULL
BS00022218_51	1B	104.435	NULL
BS00064398_51	1B	104.435	NULL
BS00022549_51	1B	104.435	NULL
Excalibur_c58582_169	1B	104.435	NULL
RAC875_c21598_248	1B	104.435	NULL
Ra_c10119_1794	1B	104.435
RAC875_c4910_98	1B	104.435
Excalibur_c25368_372	1B	104.435
BobWhite_c65478_119	1B	104.435
Tdurum_contig62624_190	1B	104.435	NULL
BS00093231_51	1B	104.435	NULL
BS00100994_51	1B	104.435	NULL
Kukri_c1312_666	1B	104.435
GENE_0321_186	1B	104.435
TA001473_0980	1B	104.435
RAC875_c98832_52	1B	104.435	NULL
Kukri_c39965_88	1B	104.435	NULL
Tdurum_contig28157_173	1B	104.435
BS00063679_51	1B	104.435
Excalibur_c31375_558	1B	104.435
BS00091126_51	1B	104.435
BS00068779_51	1B	104.435	NULL
wsnp_Ku_c9144_15396815	1B	104.435	NULL
BS00068512_51	1B	104.435	NULL
D_contig33799_445	1B	104.435
BS00074965_51	1B	104.435
CAP12_c7629_189	1B	104.435
BS00068246_51	1B	104.435	NULL
BS00004465_51	1B	104.435	NULL
CAP8_c3376_126	1B	104.435
BS00111170_51	1B	104.435	NULL
wsnp_Ex_c2111_3963161	1B	104.435	NULL
wsnp_Ex_c11976_19193992	1B	104.435	NULL
BS00070198_51	1B	104.435	NULL
Excalibur_c24859_517	1B	104.435
IAAV1833	1B	104.435
GENE_0403_301	1B	104.435
BS00063741_51	1B	104.435
Ku_c56696_1524	1B	104.435	NULL
Ex_c8052_811	1B	104.435
BS00065896_51	1B	104.435
Tdurum_contig29380_201	1B	104.435	NULL
Kukri_c51268_248	1B	104.435
GENE_0256_368	1B	104.435
Jagger_c1036_447	1B	104.435
BS00063964_51	1B	104.435
Tdurum_contig30712_430	1B	104.435
Excalibur_c20072_758	1B	104.435
IAAV1625	1B	104.435
BS00066014_51	1B	104.435
GENE_0014_474	1B	104.435
CAP8_c2544_283	1B	104.435
Ra_c455_283	1B	104.435	NULL
Ra_c69176_630	1B	104.435	NULL
wsnp_Ku_c2620_4980121	1B	104.435	NULL
Excalibur_c42764_741	1B	104.435
BS00066971_51	1B	104.435
Tdurum_contig42092_1047	1B	104.435
BS00068429_51	1B	104.435	NULL
Excalibur_c95656_129	1B	104.435	NULL
Kukri_c34536_373	1B	104.435
RAC875_rep_c70613_78	1B	104.435
BS00076192_51	1B	104.435	NULL
Kukri_c6135_150	1B	104.435	NULL
CAP8_c311_448	1B	104.435	NULL
Tdurum_contig50667_299	1B	104.435	NULL
RAC875_c68119_594	1B	104.435
RFL_Contig388_958	1B	104.435
wsnp_BF291549B_Ta_1_1	1B	104.435	NULL
Excalibur_c18184_132	1B	104.435
BS00023044_51	1B	104.435	NULL
BS00067800_51	1B	104.435
BS00073935_51	1B	104.435	NULL
BS00098730_51	1B	104.435
Tdurum_contig25384_530	1B	104.435
GENE_0411_350	1B	104.435
CAP11_c3813_253	1B	104.435
Tdurum_contig19251_515	1B	104.435
GENE_0074_455	1B	104.435
BS00095751_51	1B	104.435
GENE_3956_349	1B	104.435
GENE_0065_246	1B	104.435
GENE_0564_313	1B	104.435
D_contig22896_682	1B	104.435
BS00066398_51	1B	104.435
Excalibur_c66156_743	1B	104.435
tplb0025b13_372	1B	104.435
IAAV1554	1B	104.435
IAAV7634	1B	104.435
IAAV6888	1B	104.435
JD_c6297_810	1B	104.435
Kukri_c9721_1525	1B	104.435
IACX3505	1B	104.435
BS00110530_51	1B	104.435
wsnp_Ex_c2181_4089639	1B	104.435
Excalibur_c55959_710	1B	104.435
Kukri_c34436_560	1B	104.435
IACX778	1B	104.435
IAAV4861	1B	104.435
wsnp_Ku_c17177_26216230	1B	104.435
Excalibur_c2541_262	1B	104.435
Tdurum_contig19251_352	1B	104.435
BobWhite_rep_c49610_521	1B	104.435
BS00082566_51	1B	104.435
IAAV8621	1B	104.435
IACX20627	1B	104.435
BobWhite_c15522_625	1B	104.435
GENE_0494_151	1B	104.435
Tdurum_contig37488_126	1B	104.435
BobWhite_rep_c50112_99	1B	104.435
Kukri_c3181_2340	1B	104.435
TA004698_0181	1B	104.435
IAAV4723	1B	104.435
IAAV8883	1B	104.435
BobWhite_c15522_250	1B	104.435
BS00094469_51	1B	104.435
IAAV11	1B	104.435
BobWhite_c16623_68	1B	104.435
IAAV1312	1B	104.435
TA005390_1205	1B	104.435
BS00022736_51	1B	104.435
IAAV2848	1B	104.435
D_F5XZDLF01CSICV_77	1B	104.435
TA003600_0503	1B	104.435
TA001211_0664	1B	104.435
Excalibur_c7954_672	1B	104.435
BobWhite_c13378_662	1B	104.435
IAAV4531	1B	104.435
TA001649_1197	1B	104.435
GENE_1623_147	1B	104.435
JD_c12243_360	1B	104.435
BS00022521_51	1B	104.435
IAAV5936	1B	104.435
GENE_4063_410	1B	104.435
BS00105606_51	1B	104.435
JD_c10917_341	1B	104.435
IAAV4055	1B	104.435
IAAV2987	1B	104.435
IACX18186	1B	104.435
GENE_0403_266	1B	104.435
BS00023177_51	1B	104.435
Ex_c4206_502	1B	104.435
GENE_0459_114	1B	104.435
Kukri_c2332_1093	1B	104.435
GENE_0459_370	1B	104.435
GENE_0074_370	1B	104.435
Excalibur_c3959_118	1B	104.435
BS00094467_51	1B	104.435
GENE_3956_91	1B	104.435
IAAV798	1B	104.435
IAAV6948	1B	104.435
BobWhite_c14526_271	1B	104.435
IAAV9195	1B	104.435
BS00109971_51	1B	104.435
Kukri_c37212_1286	1B	104.435
JD_c12243_353	1B	104.435
GENE_0285_336	1B	104.435
GENE_0366_124	1B	104.435
JD_c3173_1128	1B	104.435
BS00109910_51	1B	104.435
TA003204_1339	1B	104.435
BobWhite_rep_c53595_274	1B	104.435
GENE_0539_113	1B	104.435
GENE_0456_163	1B	104.435
BS00022507_51	1B	104.435
BS00022593_51	1B	104.435
GENE_0041_486	1B	104.435
IAAV9097	1B	104.435
BobWhite_c5757_260	1B	104.435
BS00066135_51	1B	104.435
BS00030635_51	1B	104.435
GENE_0181_271	1B	104.435
JD_c11817_592	1B	104.435
Excalibur_c17801_198	1B	104.435
BS00067709_51	1B	104.435
BS00068096_51	1B	104.435
BobWhite_rep_c49751_629	1B	104.435
IACX6356	1B	104.435
BS00093945_51	1B	104.435
IAAV8003	1B	104.435
IAAV6407	1B	104.435
IAAV3509	1B	104.435
TA002664_0848	1B	104.435
BobWhite_c10399_401	1B	104.435
JG_c8473_141	1B	104.435
IAAV4318	1B	104.435
BS00087988_51	1B	104.435
GENE_0254_148	1B	104.435
BobWhite_c11036_842	1B	104.435
JD_c4432_1913	1B	104.435
GENE_0158_358	1B	104.435
JD_c2439_468	1B	104.435
GENE_0400_330	1B	104.435
TA016320_0412	1B	104.435
IAAV5236	1B	104.435
CAP12_c1632_462	1B	104.435
JD_c3173_947	1B	104.435
BS00083306_51	1B	104.435
BobWhite_c872_587	1B	104.435
GENE_0163_519	1B	104.435
D_F1BEJMU01CYX2V_133	1B	104.435
IAAV4362	1B	104.435
IAAV3128	1B	104.435
BS00033738_51	1B	104.435
JD_c2059_392	1B	104.435
BobWhite_rep_c48874_321	1B	104.435
GENE_4436_150	1B	104.435
GENE_0336_140	1B	104.435
BS00004316_51	1B	104.435
BS00035794_51	1B	104.435
GENE_0336_224	1B	104.435
BobWhite_c29659_339	1B	104.435
BobWhite_c14258_434	1B	104.435
Kukri_c7129_227	1B	104.435
BS00087441_51	1B	104.435
IAAV8409	1B	104.435
IAAV1905	1B	104.435
GENE_0217_123	1B	104.435
Excalibur_c9766_2249	1B	104.435
BS00004637_51	1B	104.435
BobWhite_c14258_383	1B	104.435
TA005699_1050	1B	104.435
BobWhite_rep_c51917_234	1B	104.435
BS00019225_51	1B	104.435
Ex_c103126_573	1B	104.435
JD_c1532_462	1B	104.435
BS00083237_51	1B	104.435
IAAV3763	1B	104.435
BobWhite_c38234_255	1B	104.435
GENE_0121_95	1B	104.435
Excalibur_rep_c113275_136	1B	104.435
BS00040342_51	1B	104.435
IAAV587	1B	104.435
Kukri_c26168_423	1B	104.435
BobWhite_c44165_441	1B	104.435
Kukri_rep_c102887_300	1B	104.435
IAAV2777	1B	104.435
GENE_0040_194	1B	104.435
GENE_0181_607	1B	104.435
IAAV7845	1B	104.435
GENE_3478_202	1B	104.435
BS00004453_51	1B	104.435
IAAV2375	1B	104.435
Kukri_c53962_102	1B	104.435
GENE_1529_694	1B	104.435
Excalibur_c5881_398	1B	104.435
Tdurum_contig56188_569	1B	104.435
IAAV5364	1B	104.435
D_contig07994_167	1B	104.435
BS00065311_51	1B	104.435
BS00087939_51	1B	104.435
IAAV6503	1B	104.435
BS00012321_51	1B	104.435
GENE_0332_199	1B	104.435
BS00091445_51	1B	104.435
Tdurum_contig9874_547	1B	104.435
BobWhite_rep_c49149_530	1B	104.435
BS00091317_51	1B	104.435
GENE_0565_201	1B	104.435
GENE_0040_121	1B	104.435
RAC875_c11123_186	1B	104.435
BobWhite_c13654_447	1B	104.435
CAP8_c2036_140	1B	104.435
BS00067717_51	1B	104.435
GENE_0489_91	1B	104.435
BS00067169_51	1B	104.435
D_contig05173_749	1B	104.435
RAC875_c90431_188	1B	104.435
Kukri_c79135_136	1B	104.435
BS00084722_51	1B	104.435
GENE_0254_122	1B	104.435
BS00015528_51	1B	104.435
RAC875_c25100_89	1B	104.435
wsnp_Ex_c2117_3976893	1B	104.435
Kukri_rep_c104321_201	1B	104.435
Kukri_c61549_69	1B	104.435
Kukri_rep_c71840_754	1B	104.435
GENE_0189_307	1B	104.435
Excalibur_c52484_106	1B	104.435
RAC875_c63067_283	1B	104.435
BS00049883_51	1B	104.435
BS00092514_51	1B	104.435
BS00087133_51	1B	104.435
Kukri_c5299_462	1B	104.435
BS00062723_51	1B	104.435
BS00033333_51	1B	104.435
IAAV1772	1B	104.435
Kukri_c7886_195	1B	104.435
Tdurum_contig61410_467	1B	104.435
TA005370_0351	1B	104.435
BS00005004_51	1B	104.435
BS00074962_51	1B	104.435
RAC875_rep_c115865_721	1B	104.435
RAC875_c118477_79	1B	104.435
Excalibur_c40507_80	1B	104.435
RAC875_c10659_570	1B	104.435
GENE_0087_561	1B	104.435
BobWhite_c6367_691	1B	104.435
BobWhite_c28295_256	1B	104.435
BS00104686_51	1B	104.435
BS00022745_51	1B	104.435
BS00069054_51	1B	104.435
Excalibur_c20610_149	1B	104.435
IAAV6799	1B	104.435
BS00084021_51	1B	104.435
Kukri_rep_c100936_449	1B	104.435
Kukri_rep_c68217_1456	1B	104.435
RAC875_c6825_202	1B	104.435
Tdurum_contig61324_305	1B	104.435
BobWhite_c45771_129	1B	104.435
BS00107597_51	1B	104.435
Tdurum_contig11334_554	1B	104.435
RAC875_c3656_1229	1B	104.435
Ex_c3312_446	1B	104.435
Kukri_c7647_1122	1B	104.435
GENE_0339_174	1B	104.435
BS00027514_51	1B	104.435
RFL_Contig1736_1393	1B	104.435
Tdurum_contig13937_1782	1B	104.435
Kukri_c25654_382	1B	104.435
Tdurum_contig27840_760	1B	104.435
Kukri_rep_c108883_500	1B	104.435
BS00067823_51	1B	104.435
IAAV3583	1B	104.435
BS00065844_51	1B	104.435
BS00088671_51	1B	104.435
Kukri_c35521_117	1B	104.435
wsnp_Ex_c11976_19193550	1B	104.435
BS00031417_51	1B	104.435
tplb0035p13_560	1B	104.435
BS00064029_51	1B	104.435
GENE_2762_144	1B	104.435
BS00015169_51	1B	104.435
CAP11_c1320_264	1B	104.435
Kukri_c18305_873	1B	104.435
GENE_0041_415	1B	104.435
BS00091632_51	1B	104.435
TA002065_1430	1B	104.435
Excalibur_c46114_572	1B	104.435
Kukri_c18081_1280	1B	104.435
Kukri_c3414_114	1B	104.435
BS00088256_51	1B	104.435
BS00067444_51	1B	104.435
Excalibur_rep_c75168_337	1B	104.435
IAAV9176	1B	104.435
GENE_0466_416	1B	104.435
GENE_0084_248	1B	104.435
BobWhite_c19310_368	1B	104.435
BS00025736_51	1B	104.435
RFL_Contig3232_1308	1B	104.435
IAAV1518	1B	104.435
Excalibur_c20610_251	1B	104.435
Excalibur_c24105_135	1B	104.435
BobWhite_c12695_394	1B	104.435
BS00064929_51	1B	104.435
Kukri_c9170_778	1B	104.435
BS00087787_51	1B	104.435
BS00058711_51	1B	104.435
GENE_0217_113	1B	104.435
Kukri_c47342_73	1B	104.435
BS00064263_51	1B	104.435
BS00097523_51	1B	104.435
GENE_3075_364	1B	104.435
BobWhite_c6812_144	1B	104.435
Excalibur_c12376_569	1B	104.435
BobWhite_c3068_393	1B	104.435
BS00065322_51	1B	104.435
Tdurum_contig44861_1253	1B	104.435
GENE_0564_125	1B	104.435
RAC875_c1080_523	1B	104.435
Excalibur_rep_c103847_565	1B	104.435
BS00079450_51	1B	104.435
BS00087138_51	1B	104.435
GENE_0489_946	1B	104.435
BS00080260_51	1B	104.435
RAC875_c21367_209	1B	104.435
Kukri_rep_c115647_349	1B	104.435
IAAV960	1B	104.435
IAAV3801	1B	104.435
IACX18625	1B	104.435
Ra_c69552_1419	1B	104.435
BS00064750_51	1B	104.435
Jagger_c7740_104	1B	104.435
GENE_0346_235	1B	104.435
Tdurum_contig12173_180	1B	104.435
Kukri_c51925_654	1B	104.435
Kukri_c8943_1381	1B	104.435
Tdurum_contig14418_1242	1B	104.435
BS00088767_51	1B	104.435
BS00087444_51	1B	104.435
BS00030667_51	1B	104.435
RAC875_c30367_736	1B	104.435
BS00064327_51	1B	104.435
Ku_c3695_1696	1B	104.435
Tdurum_contig11442_930	1B	104.435
IAAV2324	1B	104.435
GENE_0496_408	1B	104.435
Excalibur_c43626_117	1B	104.435
BS00110545_51	1B	104.435
Ku_c7557_607	1B	104.435
IACX6800	1B	104.435
Kukri_c5221_506	1B	104.435
Excalibur_c45655_318	1B	104.435
Kukri_rep_c111568_656	1B	104.435
Tdurum_contig29891_62	1B	104.435
CAP12_c2714_164	1B	104.435
RAC875_s110045_62	1B	104.435
BobWhite_s63351_73	1B	104.435
IACX6862	1B	104.435
BS00081969_51	1B	104.435
IAAV2838	1B	104.435
BS00033332_51	1B	104.435
JD_c10917_403	1B	104.435
IAAV6025	1B	104.435
RAC875_c82649_146	1B	104.435
RAC875_rep_c77710_180	1B	104.435
RAC875_c79370_378	1B	104.435
RAC875_c47137_112	1B	104.435
RAC875_c113582_346	1B	104.435
BS00109001_51	1B	104.435
IAAV7541	1B	104.435
TA004235_0297	1B	104.435
Ex_c64327_523	1B	104.435
IAAV3430	1B	104.435
IACX3431	1B	104.435
RAC875_c37934_225	1B	104.435
BS00093102_51	1B	104.435
Tdurum_contig11824_416	1B	104.435
RAC875_c49667_53	1B	104.435
RAC875_c44920_181	1B	104.435
BS00064755_51	1B	104.435
Tdurum_contig10663_1143	1B	104.435
BS00023056_51	1B	104.435
BS00067567_51	1B	104.435
BS00038368_51	1B	104.435
wsnp_Ex_rep_c67198_65702998	1B	104.435
BS00073199_51	1B	104.435
Excalibur_c24828_1288	1B	104.435
IACX14648	1B	104.435
Excalibur_c16256_551	1B	104.435
IAAV2773	1B	104.435
RAC875_c1668_1110	1B	104.435
Kukri_c26973_189	1B	104.435
Excalibur_c55348_283	1B	104.435
BS00064974_51	1B	104.435
IAAV4559	1B	104.435
Excalibur_c43347_322	1B	104.435
Excalibur_c18009_66	1B	104.435
BS00023185_51	1B	104.435
BS00031056_51	1B	104.435
Jagger_c6107_116	1B	104.435
BS00069316_51	1B	104.435
Tdurum_contig87227_108	1B	104.435
GENE_0403_110	1B	104.435
IACX6586	1B	104.435
BS00065401_51	1B	104.435
BS00021904_51	1B	104.435
IAAV7611	1B	104.435
BobWhite_c10529_1331	1B	104.435
RAC875_c30593_58	1B	104.435
IACX13974	1B	104.435
RAC875_c1276_717	1B	104.435
Tdurum_contig44219_318	1B	104.435
Excalibur_rep_c112996_167	1B	104.435
BS00084304_51	1B	104.435
Ku_c13532_1753	1B	104.435
Excalibur_c58433_839	1B	104.435
BobWhite_c872_311	1B	104.435
Ra_c28610_501	1B	104.435
Tdurum_contig11824_281	1B	104.435
Tdurum_contig21489_536	1B	104.435
BS00021703_51	1B	104.435
Kukri_c7936_630	1B	104.435
Excalibur_c23734_234	1B	104.435
GENE_0163_949	1B	104.435
Kukri_c35451_437	1B	104.435
RAC875_c13454_1256	1B	104.435
GENE_0221_100	1B	104.435
Excalibur_c14541_350	1B	104.435
wsnp_Ku_c28164_38103270	1B	104.435
Tdurum_contig12940_191	1B	104.435
Kukri_c29541_416	1B	104.435
Excalibur_c6213_689	1B	104.435
Kukri_c15901_1064	1B	104.435
Kukri_c14040_499	1B	104.435
RAC875_c47463_231	1B	104.435
Excalibur_c2906_555	1B	104.435
BS00110120_51	1B	104.435
TA004380_0460	1B	104.435
BS00093946_51	1B	104.435
BS00063080_51	1B	104.435
TA003235_0794	1B	104.435
Kukri_c29652_858	1B	104.435
RAC875_c90169_393	1B	104.435
RAC875_c42113_93	1B	104.435
GENE_4777_297	1B	104.435
BS00021899_51	1B	104.435
RAC875_rep_c108757_136	1B	104.435
BS00077837_51	1B	104.435
Kukri_c17055_189	1B	104.435
IAAV268	1B	104.435
RAC875_c46581_420	1B	104.435
Kukri_c9105_1184	1B	104.435
Kukri_c33586_75	1B	104.435
Kukri_c34902_520	1B	104.435
TA005710_0827	1B	104.435
Kukri_rep_c76296_215	1B	104.435
tplb0032f08_401	1B	104.435
BS00021902_51	1B	104.435
Tdurum_contig76266_221	1B	104.435
RAC875_c21004_580	1B	104.435
RAC875_c5544_725	1B	104.435
Kukri_c30371_173	1B	104.435
IAAV2366	1B	104.435
RAC875_rep_c69176_194	1B	104.435
BS00092426_51	1B	104.435
GENE_0032_895	1B	104.435
BS00083533_51	1B	104.435
RAC875_rep_c109118_164	1B	104.435
Ku_c12783_286	1B	104.435
GENE_0553_173	1B	104.435
GENE_0189_45	1B	104.435
Tdurum_contig12173_284	1B	104.435
BS00081963_51	1B	104.435
IACX19890	1B	104.435
BS00063979_51	1B	104.435
IAAV6922	1B	104.435
Kukri_c26731_312	1B	104.435
BS00004789_51	1B	104.435
Tdurum_contig14418_753	1B	104.435
BS00021748_51	1B	104.435
BS00065314_51	1B	104.435
BS00106579_51	1B	104.435
BS00022604_51	1B	104.435
Kukri_c11707_160	1B	104.435
JD_c5757_605	1B	104.435
BobWhite_rep_c55186_299	1B	104.435
Tdurum_contig42092_281	1B	104.435
BS00021870_51	1B	104.435
Tdurum_contig9762_314	1B	104.435
Excalibur_c5775_228	1B	104.435
BS00087106_51	1B	104.435
IAAV8714	1B	104.435
RAC875_c455_1400	1B	104.435
RAC875_s117310_106	1B	104.435
Tdurum_contig27840_304	1B	104.435
Tdurum_contig25732_112	1B	104.435
RAC875_c17283_453	1B	104.435
GENE_0815_86	1B	104.435
Tdurum_contig13709_317	1B	104.435
BS00091993_51	1B	104.435
GENE_3070_114	1B	104.435
tplb0052b04_1651	1B	104.435
Tdurum_contig11164_316	1B	104.435
Excalibur_rep_c113987_164	1B	104.435
Kukri_c38845_821	1B	104.435
Kukri_c20180_112	1B	104.435
BS00026541_51	1B	104.435
Tdurum_contig98378_452	1B	104.435
GENE_0456_190	1B	104.435
IAAV8671	1B	104.435
Tdurum_contig14584_159	1B	104.435
RAC875_c56796_114	1B	104.435
BS00064498_51	1B	104.435
Excalibur_c43347_79	1B	104.435
IACX20130	1B	104.435
IAAV5812	1B	104.435
BobWhite_c11817_376	1B	104.435
tplb0026b15_350	1B	104.435
BS00004399_51	1B	104.435
Tdurum_contig9874_391	1B	104.435
RAC875_c41222_105	1B	104.435
GENE_0087_196	1B	104.435
wsnp_Ku_c3695_6810121	1B	104.435
IACX7053	1B	104.435
IACX6397	1B	104.435
Kukri_c42522_155	1B	104.435
IAAV4677	1B	104.435
Excalibur_c11598_1079	1B	104.435
BS00065737_51	1B	104.435
Kukri_rep_c68217_1702	1B	104.435
Excalibur_c19291_571	1B	104.435
BS00036866_51	1B	104.435
IACX20344	1B	104.435
BobWhite_c26130_475	1B	104.435
GENE_2541_403	1B	104.435
IAAV4825	1B	104.435
Kukri_c24684_134	1B	104.435
RFL_Contig2670_718	1B	104.435
Kukri_rep_c108883_577	1B	104.435
IAAV5957	1B	104.435
GENE_0025_338	1B	104.435
GENE_0433_170	1B	104.435
D_GBUVHFX02IUW4W_159	1B	104.435
Excalibur_c5606_1192	1B	104.435
IACX16577	1B	104.435
BS00024274_51	1B	104.435
GENE_0427_442	1B	104.435
Kukri_c38845_430	1B	104.435
Ku_c11706_149	1B	104.435
JD_c4952_1073	1B	104.435
RFL_Contig5444_1284	1B	104.435
Excalibur_c4151_166	1B	104.435
BobWhite_c45790_683	1B	104.435
IACX7107	1B	104.435
RAC875_c37857_158	1B	104.435
BS00091688_51	1B	104.435
BS00030733_51	1B	104.435
IAAV4676	1B	104.435
BobWhite_c29857_228	1B	104.435
GENE_0303_730	1B	104.435
IACX16878	1B	104.435
IAAV1624	1B	104.435
tplb0053b16_1030	1B	104.435
Ex_c2725_1442	1B	104.435
BS00071903_51	1B	104.435
BS00004418_51	1B	104.435
GENE_0025_120	1B	104.435
BS00067404_51	1B	104.435
Excalibur_c3941_963	1B	104.435
BS00040513_51	1B	104.435
BS00065227_51	1B	104.435
BS00066443_51	1B	104.937
BS00062770_51	1B	105.44
Excalibur_c41211_311	1B	105.943
JD_c29157_213	1B	106.445	NULL
BS00066040_51	1B	106.445
RAC875_c36442_127	1B	106.445
RAC875_rep_c87552_86	1B	106.445
BS00088264_51	1B	106.445
IACX8452	1B	106.445
Ex_c19477_336	1B	106.445
BS00036333_51	1B	106.445
tplb0059c20_2221	1B	106.445
BS00050457_51	1B	106.445
BS00065139_51	1B	106.445
Kukri_c65759_98	1B	106.445
CAP8_c4506_82	1B	106.445
Excalibur_c3801_814	1B	106.445
BS00077353_51	1B	106.445
Kukri_c19641_477	1B	106.445
BS00023302_51	1B	106.445
BS00073373_51	1B	106.445
Excalibur_c33494_224	1B	106.445
BS00047700_51	1B	106.445
Kukri_c27690_411	1B	106.445
Tdurum_contig10150_64	1B	106.948
BobWhite_c4328_1345	1B	106.948	NULL
BS00086667_51	1B	107.45
Tdurum_contig43475_155	1B	107.953
RAC875_c29906_288	1B	107.953
CAP12_c2640_211	1B	107.953
Excalibur_c62713_521	1B	107.953
BS00094017_51	1B	107.953
RAC875_rep_c70319_1751	1B	107.953
TA006072_0414	1B	107.953
Kukri_c19709_383	1B	107.953
BS00022625_51	1B	107.953
BS00066165_51	1B	107.953
IAAV3828	1B	107.953
wsnp_JD_rep_c62985_40164465	1B	107.953
Excalibur_c111213_145	1B	107.953
RAC875_c14902_256	1B	107.953
IACX5712	1B	107.953
BS00003575_51	1B	107.953
Excalibur_c14494_483	1B	107.953
Kukri_c14968_674	1B	107.953
IAAV4985	1B	107.953
BS00035690_51	1B	107.953
Ra_c48966_260	1B	107.953	NULL
GENE_4608_372	1B	107.953
Excalibur_c32726_125	1B	107.953
RAC875_rep_c70022_1648	1B	107.953
Excalibur_s112007_259	1B	107.953
BS00022320_51	1B	108.455	NULL
IAAV1364	1B	108.455
RAC875_rep_c72356_51	1B	108.455
BobWhite_c4147_1351	1B	108.455
BobWhite_c4147_1429	1B	108.455
BobWhite_c8218_162	1B	108.958
BobWhite_c3771_441	1B	108.958
Kukri_c9105_836	1B	109.46
Excalibur_c100837_236	1B	109.46
GENE_0121_924	1B	109.963
D_GB5Y7FA01D7RZC_302	1B	110.465
Excalibur_c28681_1046	1B	110.968
Tdurum_contig29169_84	1B	111.47	NULL
Excalibur_c87411_54	1B	111.973
GENE_4777_662	1B	112.475
RAC875_c15646_783	1B	112.978
Ra_c14047_629	1B	113.48
RAC875_c49601_837	1B	113.983	NULL
BS00009715_51	1B	114.485
IAAV3220	1B	114.988
wsnp_Ex_rep_c67665_66326492	1B	115.49
RAC875_c4783_311	1B	115.993
IAAV3998	1B	116.495
wsnp_CAP11_c3968_1874257	1B	116.495
BS00065882_51	1B	117.506
Kukri_c27447_3561	1B	118.516
RAC875_c10050_620	1B	119.018
Kukri_c8308_245	1B	119.018
Ku_c13515_171	1B	120.028
BS00097477_51	1B	120.028
BS00021900_51	1B	121.038
Kukri_c30810_581	1B	121.038
Kukri_c30982_1173	1B	121.038
Kukri_c65726_173	1B	121.038
Excalibur_c1797_321	1B	121.038
RAC875_c22244_61	1B	121.038
RAC875_rep_c70803_1442	1B	121.038
wsnp_Ku_c30982_40765341	1B	121.038
IAAV2546	1B	121.038
Kukri_c49091_371	1B	121.038
wsnp_Ex_c30805_39678077	1B	121.541
Kukri_rep_c108436_534	1B	121.541
BS00041010_51	1B	121.541
BS00062740_51	1B	121.541
Tdurum_contig76507_442	1B	121.541
BS00087451_51	1B	121.541
IAAV6919	1B	121.541
Tdurum_contig53888_107	1B	121.541
BS00101500_51	1B	121.541
Tdurum_contig69821_141	1B	121.541
BS00003600_51	1B	121.541
BS00034018_51	1B	121.541
Ra_c11303_583	1B	121.541
Ra_c11303_359	1B	121.541
BS00012079_51	1B	121.541
IAAV1158	1B	121.541
Tdurum_contig51348_326	1B	121.541
BobWhite_c7577_69	1B	121.541
BS00052075_51	1B	121.541
BS00052089_51	1B	121.541
BS00022023_51	1B	121.541
BS00011465_51	1B	121.541
wsnp_Ex_c6022_10552811	1B	121.541
Tdurum_contig61425_242	1B	121.541
BS00009731_51	1B	121.541
Tdurum_contig51348_327	1B	121.541
Ra_c23839_884	1B	121.541
BS00029345_51	1B	121.541
BS00022490_51	1B	121.541
Tdurum_contig47456_182	1B	121.541
Tdurum_contig81435_288	1B	121.541
wsnp_Ex_c15934_24341135	1B	121.541
RAC875_c5227_1385	1B	121.541
Tdurum_contig84184_124	1B	121.541
wsnp_Ex_rep_c68573_67416138	1B	121.541
IAAV4491	1B	121.541
Excalibur_c39191_82	1B	121.541
BS00064438_51	1B	121.541
Kukri_rep_c70738_896	1B	121.541
Tdurum_contig53888_350	1B	121.541
wsnp_Ex_c26419_35667216	1B	121.541
wsnp_Ku_c16117_24917524	1B	121.541
BS00063113_51	1B	121.541
Tdurum_contig42182_6396	1B	121.541
Kukri_c49091_415	1B	122.043
BS00022632_51	1B	122.043
Kukri_c13349_176	1B	122.043
BS00011333_51	1B	122.043
Excalibur_c1729_841	1B	122.043
Tdurum_contig83096_388	1B	122.043
BS00041968_51	1B	122.043
RAC875_c44575_396	1B	122.043
Kukri_rep_c69614_633	1B	122.043
BS00011500_51	1B	122.043
CAP12_c3646_110	1B	122.043
BS00009483_51	1B	122.043
BS00066460_51	1B	122.043
RAC875_c44575_561	1B	122.043
Kukri_rep_c69383_56	1B	122.043
RAC875_c50514_88	1B	122.043
Kukri_rep_c72838_204	1B	122.043
Ku_c11394_743	1B	122.043
Ku_c1772_2051	1B	122.043
TA013374_0567	1B	122.043
wsnp_RFL_Contig373_3974834	1B	123.054
IAAV7260	1B	123.054
BS00038778_51	1B	123.054
BS00075036_51	1B	123.054
Kukri_c11580_339	1B	123.054
RAC875_c44452_438	1B	123.054
Ra_c16069_1820	1B	123.054
BS00067247_51	1B	123.054
Ra_c7855_49	1B	123.054
RAC875_c30381_573	1B	123.054
Ra_c70039_1705	1B	123.054
wsnp_RFL_Contig2794_2564017	1B	123.054
Ex_c68416_859	1B	123.054
RAC875_c20775_540	1B	123.054
Ku_c3893_771	1B	123.054
Ra_c7745_1438	1B	123.054
wsnp_Ex_c1429_2745237	1B	123.556
BS00037306_51	1B	123.556
Ku_c20833_518	1B	123.556
Ra_c3837_797	1B	123.556
Tdurum_contig47035_428	1B	124.059
wsnp_Ex_c1429_2744367	1B	124.561
Ex_c6028_1602	1B	125.064
wsnp_BG607036B_Ta_1_1	1B	125.566
Tdurum_contig11692_131	1B	125.566
IAAV8440	1B	125.566
Kukri_c84940_106	1B	125.566
BS00018461_51	1B	126.069
IACX9203	1B	126.069
Excalibur_c64533_980	1B	126.571
Kukri_c2115_622	1B	127.074
BobWhite_c3669_329	1B	127.074
BS00070623_51	1B	127.074
BobWhite_c19327_478	1B	127.074
[truncated: 16,602 more rows]
